# Supplementary material for: Evaluating the physiological responses and identifying stress tolerance of Akabare chili landraces to individual and combined drought and heat stresses
Source: AoB Plants. 2023 Nov 25;15(6):plad083. doi: 10.1093/aobpla/plad083 (PMC10721449; doi:10.1093/aobpla/plad083)
Supplement: plad083_suppl_Supplementary_Data [file plad083_suppl_supplementary_data.xlsx]

## Sheet: Description
Level 1 - condition	Level 2 - treatment	Level 3 - genotype	Level 4 -Replication	Treatment day
Normal	Control	G1-G9	3 plants means three replications	Day 1- Day 5, acclimation; Day 6, pre-stress treatment
Stress	Heat Stress	G1-G9	3 plants means three replications	Day 7- Day 13: Stress treatment (heat, drought and drought+heat)
Recovery	Drought Stress	G1-G9	3 plants means three replications	Day 14- Day 18: Recovery treatment at normal condition
	Drough Heat Stress (DryHeat)	G1-G9	3 plants means three replications
Time period:	Treatments started from Day 1 and ended in Day 18
Acclimation:	30/22 °C (14/10 h for day/night), 5 days
Pre-treatment:	32/24 °C for 24 h
Heat treatment:	40/32 °C (day/night), irrigated, 7 days
Drought+Heat:	40/32 °C (day/night), not irrigated, 7 days
Air & light condition for all trts:
	60% RH and PPFD of 400 mmol m-2 s-1
Genotype:	9 chili genotypes, Jwala as a check
I screening
Activity	Date	Day
Seed sowing	2021-08-09
Seedling transplantation	2021-09-03	25
Pre-treatment	2021-10-18	45
Observation	2021-10-24	6
Main treatment	2021-10-31	7
Recovery	2021-11-05	5
Harvesting	2021-11-06	1
Replication	3
Total entry	9
Entry from Expt I&II	9
Plants per entry	6

## Sheet: FvFm
Condition	Treatment	Condition	Day	Replication	Genotype	Fv/Fm
Pretreatment	Pre-Dry	Pretreatment	Day 6	Rep 1	BJ77	0.816
Pretreatment	Pre-Dry	Pretreatment	Day 6	Rep 2	BJ77	0.805
Pretreatment	Pre-Dry	Pretreatment	Day 6	Rep 3	BJ77	0.793
Pretreatment	Pre-Dry	Pretreatment	Day 6	Rep 1	C44	0.822
Pretreatment	Pre-Dry	Pretreatment	Day 6	Rep 2	C44	0.827
Pretreatment	Pre-Dry	Pretreatment	Day 6	Rep 3	C44	0.833
Pretreatment	Pre-Dry	Pretreatment	Day 6	Rep 1	C45C	0.818
Pretreatment	Pre-Dry	Pretreatment	Day 6	Rep 2	C45C	0.802
Pretreatment	Pre-Dry	Pretreatment	Day 6	Rep 3	C45C	0.824
Pretreatment	Pre-Dry	Pretreatment	Day 6	Rep 1	C62	0.797
Pretreatment	Pre-Dry	Pretreatment	Day 6	Rep 2	C62	0.819
Pretreatment	Pre-Dry	Pretreatment	Day 6	Rep 3	C62	0.801
Pretreatment	Pre-Dry	Pretreatment	Day 6	Rep 1	C64B	0.808
Pretreatment	Pre-Dry	Pretreatment	Day 6	Rep 2	C64B	0.818
Pretreatment	Pre-Dry	Pretreatment	Day 6	Rep 3	C64B	0.823
Pretreatment	Pre-Dry	Pretreatment	Day 6	Rep 1	C64C	0.791
Pretreatment	Pre-Dry	Pretreatment	Day 6	Rep 2	C64C	0.802
Pretreatment	Pre-Dry	Pretreatment	Day 6	Rep 3	C64C	0.827
Pretreatment	Pre-Dry	Pretreatment	Day 6	Rep 1	DKT77	0.81
Pretreatment	Pre-Dry	Pretreatment	Day 6	Rep 2	DKT77	0.817
Pretreatment	Pre-Dry	Pretreatment	Day 6	Rep 3	DKT77	0.819
Pretreatment	Pre-Dry	Pretreatment	Day 6	Rep 1	JWALA	0.809
Pretreatment	Pre-Dry	Pretreatment	Day 6	Rep 2	JWALA	0.81
Pretreatment	Pre-Dry	Pretreatment	Day 6	Rep 3	JWALA	0.812
Pretreatment	Pre-Dry	Pretreatment	Day 6	Rep 1	PPR77	0.811
Pretreatment	Pre-Dry	Pretreatment	Day 6	Rep 2	PPR77	0.808
Pretreatment	Pre-Dry	Pretreatment	Day 6	Rep 3	PPR77	0.795
Pretreatment	Pre-DryHeat	Pretreatment	Day 6	Rep 1	BJ77	0.815
Pretreatment	Pre-DryHeat	Pretreatment	Day 6	Rep 2	BJ77	0.8
Pretreatment	Pre-DryHeat	Pretreatment	Day 6	Rep 3	BJ77	0.798
Pretreatment	Pre-DryHeat	Pretreatment	Day 6	Rep 1	C44	0.821
Pretreatment	Pre-DryHeat	Pretreatment	Day 6	Rep 2	C44	0.826
Pretreatment	Pre-DryHeat	Pretreatment	Day 6	Rep 3	C44	0.829
Pretreatment	Pre-DryHeat	Pretreatment	Day 6	Rep 1	C45C	0.817
Pretreatment	Pre-DryHeat	Pretreatment	Day 6	Rep 2	C45C	0.801
Pretreatment	Pre-DryHeat	Pretreatment	Day 6	Rep 3	C45C	0.823
Pretreatment	Pre-DryHeat	Pretreatment	Day 6	Rep 1	C62	0.798
Pretreatment	Pre-DryHeat	Pretreatment	Day 6	Rep 2	C62	0.8
Pretreatment	Pre-DryHeat	Pretreatment	Day 6	Rep 3	C62	0.818
Pretreatment	Pre-DryHeat	Pretreatment	Day 6	Rep 1	C64B	0.807
Pretreatment	Pre-DryHeat	Pretreatment	Day 6	Rep 2	C64B	0.817
Pretreatment	Pre-DryHeat	Pretreatment	Day 6	Rep 3	C64B	0.818
Pretreatment	Pre-DryHeat	Pretreatment	Day 6	Rep 1	C64C	0.801
Pretreatment	Pre-DryHeat	Pretreatment	Day 6	Rep 2	C64C	0.799
Pretreatment	Pre-DryHeat	Pretreatment	Day 6	Rep 3	C64C	0.798
Pretreatment	Pre-DryHeat	Pretreatment	Day 6	Rep 1	DKT77	0.818
Pretreatment	Pre-DryHeat	Pretreatment	Day 6	Rep 2	DKT77	0.816
Pretreatment	Pre-DryHeat	Pretreatment	Day 6	Rep 3	DKT77	0.809
Pretreatment	Pre-DryHeat	Pretreatment	Day 6	Rep 1	JWALA	0.808
Pretreatment	Pre-DryHeat	Pretreatment	Day 6	Rep 2	JWALA	0.804
Pretreatment	Pre-DryHeat	Pretreatment	Day 6	Rep 3	JWALA	0.811
Pretreatment	Pre-DryHeat	Pretreatment	Day 6	Rep 1	PPR77	0.81
Pretreatment	Pre-DryHeat	Pretreatment	Day 6	Rep 2	PPR77	0.807
Pretreatment	Pre-DryHeat	Pretreatment	Day 6	Rep 3	PPR77	0.796
Pretreatment	Pre-Heat	Pretreatment	Day 6	Rep 1	BJ77	0.816
Pretreatment	Pre-Heat	Pretreatment	Day 6	Rep 2	BJ77	0.801
Pretreatment	Pre-Heat	Pretreatment	Day 6	Rep 3	BJ77	0.796
Pretreatment	Pre-Heat	Pretreatment	Day 6	Rep 1	C44	0.822
Pretreatment	Pre-Heat	Pretreatment	Day 6	Rep 2	C44	0.83
Pretreatment	Pre-Heat	Pretreatment	Day 6	Rep 3	C44	0.827
Pretreatment	Pre-Heat	Pretreatment	Day 6	Rep 1	C45C	0.802
Pretreatment	Pre-Heat	Pretreatment	Day 6	Rep 2	C45C	0.818
Pretreatment	Pre-Heat	Pretreatment	Day 6	Rep 3	C45C	0.824
Pretreatment	Pre-Heat	Pretreatment	Day 6	Rep 1	C62	0.797
Pretreatment	Pre-Heat	Pretreatment	Day 6	Rep 2	C62	0.819
Pretreatment	Pre-Heat	Pretreatment	Day 6	Rep 3	C62	0.801
Pretreatment	Pre-Heat	Pretreatment	Day 6	Rep 1	C64B	0.819
Pretreatment	Pre-Heat	Pretreatment	Day 6	Rep 2	C64B	0.808
Pretreatment	Pre-Heat	Pretreatment	Day 6	Rep 3	C64B	0.818
Pretreatment	Pre-Heat	Pretreatment	Day 6	Rep 1	C64C	0.805
Pretreatment	Pre-Heat	Pretreatment	Day 6	Rep 2	C64C	0.799
Pretreatment	Pre-Heat	Pretreatment	Day 6	Rep 3	C64C	0.8
Pretreatment	Pre-Heat	Pretreatment	Day 6	Rep 1	DKT77	0.812
Pretreatment	Pre-Heat	Pretreatment	Day 6	Rep 2	DKT77	0.817
Pretreatment	Pre-Heat	Pretreatment	Day 6	Rep 3	DKT77	0.819
Pretreatment	Pre-Heat	Pretreatment	Day 6	Rep 1	JWALA	0.809
Pretreatment	Pre-Heat	Pretreatment	Day 6	Rep 2	JWALA	0.805
Pretreatment	Pre-Heat	Pretreatment	Day 6	Rep 3	JWALA	0.812
Pretreatment	Pre-Heat	Pretreatment	Day 6	Rep 1	PPR77	0.808
Pretreatment	Pre-Heat	Pretreatment	Day 6	Rep 2	PPR77	0.802
Pretreatment	Pre-Heat	Pretreatment	Day 6	Rep 3	PPR77	0.811
Pre-treatment	Control 6	Control	Day 6	Rep 1	BJ77	0.82
Pre-treatment	Control 6	Control	Day 6	Rep 2	BJ77	0.791
Pre-treatment	Control 6	Control	Day 6	Rep 3	BJ77	0.819
Pre-treatment	Control 6	Control	Day 6	Rep 1	C44	0.82
Pre-treatment	Control 6	Control	Day 6	Rep 2	C44	0.828
Pre-treatment	Control 6	Control	Day 6	Rep 3	C44	0.829
Pre-treatment	Control 6	Control	Day 6	Rep 1	C45C	0.8
Pre-treatment	Control 6	Control	Day 6	Rep 2	C45C	0.816
Pre-treatment	Control 6	Control	Day 6	Rep 3	C45C	0.822
Pre-treatment	Control 6	Control	Day 6	Rep 1	C62	0.795
Pre-treatment	Control 6	Control	Day 6	Rep 2	C62	0.817
Pre-treatment	Control 6	Control	Day 6	Rep 3	C62	0.799
Pre-treatment	Control 6	Control	Day 6	Rep 1	C64B	0.817
Pre-treatment	Control 6	Control	Day 6	Rep 2	C64B	0.816
Pre-treatment	Control 6	Control	Day 6	Rep 3	C64B	0.806
Pre-treatment	Control 6	Control	Day 6	Rep 1	C64C	0.8
Pre-treatment	Control 6	Control	Day 6	Rep 2	C64C	0.803
Pre-treatment	Control 6	Control	Day 6	Rep 3	C64C	0.789
Pre-treatment	Control 6	Control	Day 6	Rep 1	DKT77	0.817
Pre-treatment	Control 6	Control	Day 6	Rep 2	DKT77	0.815
Pre-treatment	Control 6	Control	Day 6	Rep 3	DKT77	0.808
Pre-treatment	Control 6	Control	Day 6	Rep 1	JWALA	0.807
Pre-treatment	Control 6	Control	Day 6	Rep 2	JWALA	0.806
Pre-treatment	Control 6	Control	Day 6	Rep 3	JWALA	0.81
Pre-treatment	Control 6	Control	Day 6	Rep 1	PPR77	0.809
Pre-treatment	Control 6	Control	Day 6	Rep 2	PPR77	0.806
Pre-treatment	Control 6	Control	Day 6	Rep 3	PPR77	0.799
Recovery	Control 14	Control	Day 14	Rep 1	BJ77	0.807
Recovery	Control 14	Control	Day 14	Rep 2	BJ77	0.806
Recovery	Control 14	Control	Day 14	Rep 3	BJ77	0.807
Recovery	Control 14	Control	Day 14	Rep 1	C44	0.825
Recovery	Control 14	Control	Day 14	Rep 2	C44	0.833
Recovery	Control 14	Control	Day 14	Rep 3	C44	0.833
Recovery	Control 14	Control	Day 14	Rep 1	C45C	0.813
Recovery	Control 14	Control	Day 14	Rep 2	C45C	0.815
Recovery	Control 14	Control	Day 14	Rep 3	C45C	0.819
Recovery	Control 14	Control	Day 14	Rep 1	C62	0.806
Recovery	Control 14	Control	Day 14	Rep 2	C62	0.807
Recovery	Control 14	Control	Day 14	Rep 3	C62	0.806
Recovery	Control 14	Control	Day 14	Rep 1	C64B	0.831
Recovery	Control 14	Control	Day 14	Rep 2	C64B	0.833
Recovery	Control 14	Control	Day 14	Rep 3	C64B	0.833
Recovery	Control 14	Control	Day 14	Rep 1	C64C	0.805
Recovery	Control 14	Control	Day 14	Rep 2	C64C	0.806
Recovery	Control 14	Control	Day 14	Rep 3	C64C	0.808
Recovery	Control 14	Control	Day 14	Rep 1	DKT77	0.814
Recovery	Control 14	Control	Day 14	Rep 2	DKT77	0.813
Recovery	Control 14	Control	Day 14	Rep 3	DKT77	0.815
Recovery	Control 14	Control	Day 14	Rep 1	JWALA	0.814
Recovery	Control 14	Control	Day 14	Rep 2	JWALA	0.81
Recovery	Control 14	Control	Day 14	Rep 3	JWALA	0.814
Recovery	Control 14	Control	Day 14	Rep 1	PPR77	0.813
Recovery	Control 14	Control	Day 14	Rep 2	PPR77	0.816
Recovery	Control 14	Control	Day 14	Rep 3	PPR77	0.816
Recovery	Control 16	Control	Day 16	Rep 1	BJ77	0.806
Recovery	Control 16	Control	Day 16	Rep 2	BJ77	0.805
Recovery	Control 16	Control	Day 16	Rep 3	BJ77	0.801
Recovery	Control 16	Control	Day 16	Rep 1	C44	0.831
Recovery	Control 16	Control	Day 16	Rep 2	C44	0.829
Recovery	Control 16	Control	Day 16	Rep 3	C44	0.829
Recovery	Control 16	Control	Day 16	Rep 1	C45C	0.822
Recovery	Control 16	Control	Day 16	Rep 2	C45C	0.824
Recovery	Control 16	Control	Day 16	Rep 3	C45C	0.828
Recovery	Control 16	Control	Day 16	Rep 1	C62	0.805
Recovery	Control 16	Control	Day 16	Rep 2	C62	0.806
Recovery	Control 16	Control	Day 16	Rep 3	C62	0.805
Recovery	Control 16	Control	Day 16	Rep 1	C64B	0.822
Recovery	Control 16	Control	Day 16	Rep 2	C64B	0.823
Recovery	Control 16	Control	Day 16	Rep 3	C64B	0.823
Recovery	Control 16	Control	Day 16	Rep 1	C64C	0.804
Recovery	Control 16	Control	Day 16	Rep 2	C64C	0.805
Recovery	Control 16	Control	Day 16	Rep 3	C64C	0.807
Recovery	Control 16	Control	Day 16	Rep 1	DKT77	0.813
Recovery	Control 16	Control	Day 16	Rep 2	DKT77	0.814
Recovery	Control 16	Control	Day 16	Rep 3	DKT77	0.812
Recovery	Control 16	Control	Day 16	Rep 1	JWALA	0.813
Recovery	Control 16	Control	Day 16	Rep 2	JWALA	0.809
Recovery	Control 16	Control	Day 16	Rep 3	JWALA	0.81
Recovery	Control 16	Control	Day 16	Rep 1	PPR77	0.815
Recovery	Control 16	Control	Day 16	Rep 2	PPR77	0.812
Recovery	Control 16	Control	Day 16	Rep 3	PPR77	0.815
Recovery	Control 18	Control	Day 18	Rep 1	BJ77	0.82
Recovery	Control 18	Control	Day 18	Rep 2	BJ77	0.819
Recovery	Control 18	Control	Day 18	Rep 3	BJ77	0.815
Recovery	Control 18	Control	Day 18	Rep 1	C44	0.835
Recovery	Control 18	Control	Day 18	Rep 2	C44	0.835
Recovery	Control 18	Control	Day 18	Rep 3	C44	0.835
Recovery	Control 18	Control	Day 18	Rep 1	C45C	0.826
Recovery	Control 18	Control	Day 18	Rep 2	C45C	0.828
Recovery	Control 18	Control	Day 18	Rep 3	C45C	0.83
Recovery	Control 18	Control	Day 18	Rep 1	C62	0.819
Recovery	Control 18	Control	Day 18	Rep 2	C62	0.82
Recovery	Control 18	Control	Day 18	Rep 3	C62	0.819
Recovery	Control 18	Control	Day 18	Rep 1	C64B	0.835
Recovery	Control 18	Control	Day 18	Rep 2	C64B	0.836
Recovery	Control 18	Control	Day 18	Rep 3	C64B	0.835
Recovery	Control 18	Control	Day 18	Rep 1	C64C	0.821
Recovery	Control 18	Control	Day 18	Rep 2	C64C	0.819
Recovery	Control 18	Control	Day 18	Rep 3	C64C	0.818
Recovery	Control 18	Control	Day 18	Rep 1	DKT77	0.827
Recovery	Control 18	Control	Day 18	Rep 2	DKT77	0.826
Recovery	Control 18	Control	Day 18	Rep 3	DKT77	0.828
Recovery	Control 18	Control	Day 18	Rep 1	JWALA	0.827
Recovery	Control 18	Control	Day 18	Rep 2	JWALA	0.823
Recovery	Control 18	Control	Day 18	Rep 3	JWALA	0.824
Recovery	Control 18	Control	Day 18	Rep 1	PPR77	0.829
Recovery	Control 18	Control	Day 18	Rep 2	PPR77	0.826
Recovery	Control 18	Control	Day 18	Rep 3	PPR77	0.821
Recovery	Dry 14	Dry	Day 14	Rep 1	BJ77	0.773
Recovery	Dry 14	Dry	Day 14	Rep 2	BJ77	0.772
Recovery	Dry 14	Dry	Day 14	Rep 3	BJ77	0.774
Recovery	Dry 14	Dry	Day 14	Rep 1	C44	0.806
Recovery	Dry 14	Dry	Day 14	Rep 2	C44	0.807
Recovery	Dry 14	Dry	Day 14	Rep 3	C44	0.806
Recovery	Dry 14	Dry	Day 14	Rep 1	C45C	0.792
Recovery	Dry 14	Dry	Day 14	Rep 2	C45C	0.791
Recovery	Dry 14	Dry	Day 14	Rep 3	C45C	0.792
Recovery	Dry 14	Dry	Day 14	Rep 1	C62	0.77
Recovery	Dry 14	Dry	Day 14	Rep 2	C62	0.771
Recovery	Dry 14	Dry	Day 14	Rep 3	C62	0.77
Recovery	Dry 14	Dry	Day 14	Rep 1	C64B	0.783
Recovery	Dry 14	Dry	Day 14	Rep 2	C64B	0.784
Recovery	Dry 14	Dry	Day 14	Rep 3	C64B	0.785
Recovery	Dry 14	Dry	Day 14	Rep 1	C64C	0.761
Recovery	Dry 14	Dry	Day 14	Rep 2	C64C	0.762
Recovery	Dry 14	Dry	Day 14	Rep 3	C64C	0.763
Recovery	Dry 14	Dry	Day 14	Rep 1	DKT77	0.792
Recovery	Dry 14	Dry	Day 14	Rep 2	DKT77	0.794
Recovery	Dry 14	Dry	Day 14	Rep 3	DKT77	0.79
Recovery	Dry 14	Dry	Day 14	Rep 1	JWALA	0.773
Recovery	Dry 14	Dry	Day 14	Rep 2	JWALA	0.774
Recovery	Dry 14	Dry	Day 14	Rep 3	JWALA	0.776
Recovery	Dry 14	Dry	Day 14	Rep 1	PPR77	0.772
Recovery	Dry 14	Dry	Day 14	Rep 2	PPR77	0.773
Recovery	Dry 14	Dry	Day 14	Rep 3	PPR77	0.764
Recovery	Dry 16	Dry	Day 16	Rep 1	BJ77	0.791
Recovery	Dry 16	Dry	Day 16	Rep 2	BJ77	0.79
Recovery	Dry 16	Dry	Day 16	Rep 3	BJ77	0.786
Recovery	Dry 16	Dry	Day 16	Rep 1	C44	0.817
Recovery	Dry 16	Dry	Day 16	Rep 2	C44	0.818
Recovery	Dry 16	Dry	Day 16	Rep 3	C44	0.814
Recovery	Dry 16	Dry	Day 16	Rep 1	C45C	0.808
Recovery	Dry 16	Dry	Day 16	Rep 2	C45C	0.805
Recovery	Dry 16	Dry	Day 16	Rep 3	C45C	0.8
Recovery	Dry 16	Dry	Day 16	Rep 1	C62	0.788
Recovery	Dry 16	Dry	Day 16	Rep 2	C62	0.789
Recovery	Dry 16	Dry	Day 16	Rep 3	C62	0.788
Recovery	Dry 16	Dry	Day 16	Rep 1	C64B	0.807
Recovery	Dry 16	Dry	Day 16	Rep 2	C64B	0.803
Recovery	Dry 16	Dry	Day 16	Rep 3	C64B	0.8
Recovery	Dry 16	Dry	Day 16	Rep 1	C64C	0.779
Recovery	Dry 16	Dry	Day 16	Rep 2	C64C	0.78
Recovery	Dry 16	Dry	Day 16	Rep 3	C64C	0.781
Recovery	Dry 16	Dry	Day 16	Rep 1	DKT77	0.804
Recovery	Dry 16	Dry	Day 16	Rep 2	DKT77	0.802
Recovery	Dry 16	Dry	Day 16	Rep 3	DKT77	0.804
Recovery	Dry 16	Dry	Day 16	Rep 1	JWALA	0.791
Recovery	Dry 16	Dry	Day 16	Rep 2	JWALA	0.792
Recovery	Dry 16	Dry	Day 16	Rep 3	JWALA	0.794
Recovery	Dry 16	Dry	Day 16	Rep 1	PPR77	0.791
Recovery	Dry 16	Dry	Day 16	Rep 2	PPR77	0.79
Recovery	Dry 16	Dry	Day 16	Rep 3	PPR77	0.782
Recovery	Dry 18	Dry	Day 18	Rep 1	BJ77	0.799
Recovery	Dry 18	Dry	Day 18	Rep 2	BJ77	0.799
Recovery	Dry 18	Dry	Day 18	Rep 3	BJ77	0.795
Recovery	Dry 18	Dry	Day 18	Rep 1	C44	0.825
Recovery	Dry 18	Dry	Day 18	Rep 2	C44	0.822
Recovery	Dry 18	Dry	Day 18	Rep 3	C44	0.823
Recovery	Dry 18	Dry	Day 18	Rep 1	C45C	0.816
Recovery	Dry 18	Dry	Day 18	Rep 2	C45C	0.813
Recovery	Dry 18	Dry	Day 18	Rep 3	C45C	0.806
Recovery	Dry 18	Dry	Day 18	Rep 1	C62	0.797
Recovery	Dry 18	Dry	Day 18	Rep 2	C62	0.798
Recovery	Dry 18	Dry	Day 18	Rep 3	C62	0.797
Recovery	Dry 18	Dry	Day 18	Rep 1	C64B	0.816
Recovery	Dry 18	Dry	Day 18	Rep 2	C64B	0.812
Recovery	Dry 18	Dry	Day 18	Rep 3	C64B	0.813
Recovery	Dry 18	Dry	Day 18	Rep 1	C64C	0.792
Recovery	Dry 18	Dry	Day 18	Rep 2	C64C	0.789
Recovery	Dry 18	Dry	Day 18	Rep 3	C64C	0.79
Recovery	Dry 18	Dry	Day 18	Rep 1	DKT77	0.81
Recovery	Dry 18	Dry	Day 18	Rep 2	DKT77	0.808
Recovery	Dry 18	Dry	Day 18	Rep 3	DKT77	0.807
Recovery	Dry 18	Dry	Day 18	Rep 1	JWALA	0.8
Recovery	Dry 18	Dry	Day 18	Rep 2	JWALA	0.801
Recovery	Dry 18	Dry	Day 18	Rep 3	JWALA	0.803
Recovery	Dry 18	Dry	Day 18	Rep 1	PPR77	0.8
Recovery	Dry 18	Dry	Day 18	Rep 2	PPR77	0.799
Recovery	Dry 18	Dry	Day 18	Rep 3	PPR77	0.795
Recovery	DryHeat 14	DryHeat	Day 14	Rep 1	BJ77	0.763
Recovery	DryHeat 14	DryHeat	Day 14	Rep 2	BJ77	0.765
Recovery	DryHeat 14	DryHeat	Day 14	Rep 3	BJ77	0.762
Recovery	DryHeat 14	DryHeat	Day 14	Rep 1	C44	0.803
Recovery	DryHeat 14	DryHeat	Day 14	Rep 2	C44	0.806
Recovery	DryHeat 14	DryHeat	Day 14	Rep 3	C44	0.801
Recovery	DryHeat 14	DryHeat	Day 14	Rep 1	C45C	0.789
Recovery	DryHeat 14	DryHeat	Day 14	Rep 2	C45C	0.793
Recovery	DryHeat 14	DryHeat	Day 14	Rep 3	C45C	0.786
Recovery	DryHeat 14	DryHeat	Day 14	Rep 1	C62	0.764
Recovery	DryHeat 14	DryHeat	Day 14	Rep 2	C62	0.762
Recovery	DryHeat 14	DryHeat	Day 14	Rep 3	C62	0.763
Recovery	DryHeat 14	DryHeat	Day 14	Rep 1	C64B	0.784
Recovery	DryHeat 14	DryHeat	Day 14	Rep 2	C64B	0.783
Recovery	DryHeat 14	DryHeat	Day 14	Rep 3	C64B	0.783
Recovery	DryHeat 14	DryHeat	Day 14	Rep 1	C64C	0.754
Recovery	DryHeat 14	DryHeat	Day 14	Rep 2	C64C	0.752
Recovery	DryHeat 14	DryHeat	Day 14	Rep 3	C64C	0.753
Recovery	DryHeat 14	DryHeat	Day 14	Rep 1	DKT77	0.788
Recovery	DryHeat 14	DryHeat	Day 14	Rep 2	DKT77	0.79
Recovery	DryHeat 14	DryHeat	Day 14	Rep 3	DKT77	0.789
Recovery	DryHeat 14	DryHeat	Day 14	Rep 1	JWALA	0.765
Recovery	DryHeat 14	DryHeat	Day 14	Rep 2	JWALA	0.767
Recovery	DryHeat 14	DryHeat	Day 14	Rep 3	JWALA	0.768
Recovery	DryHeat 14	DryHeat	Day 14	Rep 1	PPR77	0.758
Recovery	DryHeat 14	DryHeat	Day 14	Rep 2	PPR77	0.757
Recovery	DryHeat 14	DryHeat	Day 14	Rep 3	PPR77	0.758
Recovery	DryHeat 16	DryHeat	Day 16	Rep 1	BJ77	0.789
Recovery	DryHeat 16	DryHeat	Day 16	Rep 2	BJ77	0.79
Recovery	DryHeat 16	DryHeat	Day 16	Rep 3	BJ77	0.786
Recovery	DryHeat 16	DryHeat	Day 16	Rep 1	C44	0.817
Recovery	DryHeat 16	DryHeat	Day 16	Rep 2	C44	0.815
Recovery	DryHeat 16	DryHeat	Day 16	Rep 3	C44	0.817
Recovery	DryHeat 16	DryHeat	Day 16	Rep 1	C45C	0.806
Recovery	DryHeat 16	DryHeat	Day 16	Rep 2	C45C	0.804
Recovery	DryHeat 16	DryHeat	Day 16	Rep 3	C45C	0.798
Recovery	DryHeat 16	DryHeat	Day 16	Rep 1	C62	0.787
Recovery	DryHeat 16	DryHeat	Day 16	Rep 2	C62	0.788
Recovery	DryHeat 16	DryHeat	Day 16	Rep 3	C62	0.784
Recovery	DryHeat 16	DryHeat	Day 16	Rep 1	C64B	0.805
Recovery	DryHeat 16	DryHeat	Day 16	Rep 2	C64B	0.802
Recovery	DryHeat 16	DryHeat	Day 16	Rep 3	C64B	0.805
Recovery	DryHeat 16	DryHeat	Day 16	Rep 1	C64C	0.779
Recovery	DryHeat 16	DryHeat	Day 16	Rep 2	C64C	0.776
Recovery	DryHeat 16	DryHeat	Day 16	Rep 3	C64C	0.778
Recovery	DryHeat 16	DryHeat	Day 16	Rep 1	DKT77	0.808
Recovery	DryHeat 16	DryHeat	Day 16	Rep 2	DKT77	0.805
Recovery	DryHeat 16	DryHeat	Day 16	Rep 3	DKT77	0.804
Recovery	DryHeat 16	DryHeat	Day 16	Rep 1	JWALA	0.788
Recovery	DryHeat 16	DryHeat	Day 16	Rep 2	JWALA	0.792
Recovery	DryHeat 16	DryHeat	Day 16	Rep 3	JWALA	0.792
Recovery	DryHeat 16	DryHeat	Day 16	Rep 1	PPR77	0.783
Recovery	DryHeat 16	DryHeat	Day 16	Rep 2	PPR77	0.784
Recovery	DryHeat 16	DryHeat	Day 16	Rep 3	PPR77	0.782
Recovery	DryHeat 18	DryHeat	Day 18	Rep 1	BJ77	0.795
Recovery	DryHeat 18	DryHeat	Day 18	Rep 2	BJ77	0.796
Recovery	DryHeat 18	DryHeat	Day 18	Rep 3	BJ77	0.792
Recovery	DryHeat 18	DryHeat	Day 18	Rep 1	C44	0.822
Recovery	DryHeat 18	DryHeat	Day 18	Rep 2	C44	0.823
Recovery	DryHeat 18	DryHeat	Day 18	Rep 3	C44	0.819
Recovery	DryHeat 18	DryHeat	Day 18	Rep 1	C45C	0.81
Recovery	DryHeat 18	DryHeat	Day 18	Rep 2	C45C	0.809
Recovery	DryHeat 18	DryHeat	Day 18	Rep 3	C45C	0.81
Recovery	DryHeat 18	DryHeat	Day 18	Rep 1	C62	0.793
Recovery	DryHeat 18	DryHeat	Day 18	Rep 2	C62	0.794
Recovery	DryHeat 18	DryHeat	Day 18	Rep 3	C62	0.79
Recovery	DryHeat 18	DryHeat	Day 18	Rep 1	C64B	0.808
Recovery	DryHeat 18	DryHeat	Day 18	Rep 2	C64B	0.805
Recovery	DryHeat 18	DryHeat	Day 18	Rep 3	C64B	0.807
Recovery	DryHeat 18	DryHeat	Day 18	Rep 1	C64C	0.785
Recovery	DryHeat 18	DryHeat	Day 18	Rep 2	C64C	0.782
Recovery	DryHeat 18	DryHeat	Day 18	Rep 3	C64C	0.784
Recovery	DryHeat 18	DryHeat	Day 18	Rep 1	DKT77	0.811
Recovery	DryHeat 18	DryHeat	Day 18	Rep 2	DKT77	0.809
Recovery	DryHeat 18	DryHeat	Day 18	Rep 3	DKT77	0.808
Recovery	DryHeat 18	DryHeat	Day 18	Rep 1	JWALA	0.795
Recovery	DryHeat 18	DryHeat	Day 18	Rep 2	JWALA	0.797
Recovery	DryHeat 18	DryHeat	Day 18	Rep 3	JWALA	0.795
Recovery	DryHeat 18	DryHeat	Day 18	Rep 1	PPR77	0.793
Recovery	DryHeat 18	DryHeat	Day 18	Rep 2	PPR77	0.791
Recovery	DryHeat 18	DryHeat	Day 18	Rep 3	PPR77	0.788
Recovery	Heat 14	Heat	Day 14	Rep 1	BJ77	0.775
Recovery	Heat 14	Heat	Day 14	Rep 2	BJ77	0.772
Recovery	Heat 14	Heat	Day 14	Rep 3	BJ77	0.777
Recovery	Heat 14	Heat	Day 14	Rep 1	C44	0.812
Recovery	Heat 14	Heat	Day 14	Rep 2	C44	0.809
Recovery	Heat 14	Heat	Day 14	Rep 3	C44	0.81
Recovery	Heat 14	Heat	Day 14	Rep 1	C45C	0.799
Recovery	Heat 14	Heat	Day 14	Rep 2	C45C	0.798
Recovery	Heat 14	Heat	Day 14	Rep 3	C45C	0.8
Recovery	Heat 14	Heat	Day 14	Rep 1	C62	0.765
Recovery	Heat 14	Heat	Day 14	Rep 2	C62	0.774
Recovery	Heat 14	Heat	Day 14	Rep 3	C62	0.805
Recovery	Heat 14	Heat	Day 14	Rep 1	C64B	0.784
Recovery	Heat 14	Heat	Day 14	Rep 2	C64B	0.793
Recovery	Heat 14	Heat	Day 14	Rep 3	C64B	0.794
Recovery	Heat 14	Heat	Day 14	Rep 1	C64C	0.765
Recovery	Heat 14	Heat	Day 14	Rep 2	C64C	0.767
Recovery	Heat 14	Heat	Day 14	Rep 3	C64C	0.775
Recovery	Heat 14	Heat	Day 14	Rep 1	DKT77	0.782
Recovery	Heat 14	Heat	Day 14	Rep 2	DKT77	0.798
Recovery	Heat 14	Heat	Day 14	Rep 3	DKT77	0.8
Recovery	Heat 14	Heat	Day 14	Rep 1	JWALA	0.773
Recovery	Heat 14	Heat	Day 14	Rep 2	JWALA	0.778
Recovery	Heat 14	Heat	Day 14	Rep 3	JWALA	0.776
Recovery	Heat 14	Heat	Day 14	Rep 1	PPR77	0.768
Recovery	Heat 14	Heat	Day 14	Rep 2	PPR77	0.77
Recovery	Heat 14	Heat	Day 14	Rep 3	PPR77	0.792
Recovery	Heat 16	Heat	Day 16	Rep 1	BJ77	0.794
Recovery	Heat 16	Heat	Day 16	Rep 2	BJ77	0.793
Recovery	Heat 16	Heat	Day 16	Rep 3	BJ77	0.79
Recovery	Heat 16	Heat	Day 16	Rep 1	C44	0.821
Recovery	Heat 16	Heat	Day 16	Rep 2	C44	0.823
Recovery	Heat 16	Heat	Day 16	Rep 3	C44	0.82
Recovery	Heat 16	Heat	Day 16	Rep 1	C45C	0.811
Recovery	Heat 16	Heat	Day 16	Rep 2	C45C	0.81
Recovery	Heat 16	Heat	Day 16	Rep 3	C45C	0.811
Recovery	Heat 16	Heat	Day 16	Rep 1	C62	0.792
Recovery	Heat 16	Heat	Day 16	Rep 2	C62	0.793
Recovery	Heat 16	Heat	Day 16	Rep 3	C62	0.792
Recovery	Heat 16	Heat	Day 16	Rep 1	C64B	0.811
Recovery	Heat 16	Heat	Day 16	Rep 2	C64B	0.8
Recovery	Heat 16	Heat	Day 16	Rep 3	C64B	0.81
Recovery	Heat 16	Heat	Day 16	Rep 1	C64C	0.783
Recovery	Heat 16	Heat	Day 16	Rep 2	C64C	0.784
Recovery	Heat 16	Heat	Day 16	Rep 3	C64C	0.785
Recovery	Heat 16	Heat	Day 16	Rep 1	DKT77	0.811
Recovery	Heat 16	Heat	Day 16	Rep 2	DKT77	0.81
Recovery	Heat 16	Heat	Day 16	Rep 3	DKT77	0.809
Recovery	Heat 16	Heat	Day 16	Rep 1	JWALA	0.794
Recovery	Heat 16	Heat	Day 16	Rep 2	JWALA	0.795
Recovery	Heat 16	Heat	Day 16	Rep 3	JWALA	0.796
Recovery	Heat 16	Heat	Day 16	Rep 1	PPR77	0.793
Recovery	Heat 16	Heat	Day 16	Rep 2	PPR77	0.793
Recovery	Heat 16	Heat	Day 16	Rep 3	PPR77	0.786
Recovery	Heat 18	Heat	Day 18	Rep 1	BJ77	0.802
Recovery	Heat 18	Heat	Day 18	Rep 2	BJ77	0.801
Recovery	Heat 18	Heat	Day 18	Rep 3	BJ77	0.798
Recovery	Heat 18	Heat	Day 18	Rep 1	C44	0.828
Recovery	Heat 18	Heat	Day 18	Rep 2	C44	0.827
Recovery	Heat 18	Heat	Day 18	Rep 3	C44	0.827
Recovery	Heat 18	Heat	Day 18	Rep 1	C45C	0.818
Recovery	Heat 18	Heat	Day 18	Rep 2	C45C	0.817
Recovery	Heat 18	Heat	Day 18	Rep 3	C45C	0.816
Recovery	Heat 18	Heat	Day 18	Rep 1	C62	0.8
Recovery	Heat 18	Heat	Day 18	Rep 2	C62	0.801
Recovery	Heat 18	Heat	Day 18	Rep 3	C62	0.8
Recovery	Heat 18	Heat	Day 18	Rep 1	C64B	0.819
Recovery	Heat 18	Heat	Day 18	Rep 2	C64B	0.816
Recovery	Heat 18	Heat	Day 18	Rep 3	C64B	0.818
Recovery	Heat 18	Heat	Day 18	Rep 1	C64C	0.791
Recovery	Heat 18	Heat	Day 18	Rep 2	C64C	0.792
Recovery	Heat 18	Heat	Day 18	Rep 3	C64C	0.795
Recovery	Heat 18	Heat	Day 18	Rep 1	DKT77	0.808
Recovery	Heat 18	Heat	Day 18	Rep 2	DKT77	0.804
Recovery	Heat 18	Heat	Day 18	Rep 3	DKT77	0.806
Recovery	Heat 18	Heat	Day 18	Rep 1	JWALA	0.802
Recovery	Heat 18	Heat	Day 18	Rep 2	JWALA	0.803
Recovery	Heat 18	Heat	Day 18	Rep 3	JWALA	0.804
Recovery	Heat 18	Heat	Day 18	Rep 1	PPR77	0.802
Recovery	Heat 18	Heat	Day 18	Rep 2	PPR77	0.801
Recovery	Heat 18	Heat	Day 18	Rep 3	PPR77	0.798
Stress	Control 11	Control	Day 11	Rep 1	BJ77	0.798
Stress	Control 11	Control	Day 11	Rep 2	BJ77	0.802
Stress	Control 11	Control	Day 11	Rep 3	BJ77	0.803
Stress	Control 11	Control	Day 11	Rep 1	C44	0.828
Stress	Control 11	Control	Day 11	Rep 2	C44	0.831
Stress	Control 11	Control	Day 11	Rep 3	C44	0.826
Stress	Control 11	Control	Day 11	Rep 1	C45C	0.819
Stress	Control 11	Control	Day 11	Rep 2	C45C	0.821
Stress	Control 11	Control	Day 11	Rep 3	C45C	0.825
Stress	Control 11	Control	Day 11	Rep 1	C62	0.802
Stress	Control 11	Control	Day 11	Rep 2	C62	0.803
Stress	Control 11	Control	Day 11	Rep 3	C62	0.802
Stress	Control 11	Control	Day 11	Rep 1	C64B	0.816
Stress	Control 11	Control	Day 11	Rep 2	C64B	0.819
Stress	Control 11	Control	Day 11	Rep 3	C64B	0.82
Stress	Control 11	Control	Day 11	Rep 1	C64C	0.801
Stress	Control 11	Control	Day 11	Rep 2	C64C	0.802
Stress	Control 11	Control	Day 11	Rep 3	C64C	0.804
Stress	Control 11	Control	Day 11	Rep 1	DKT77	0.809
Stress	Control 11	Control	Day 11	Rep 2	DKT77	0.81
Stress	Control 11	Control	Day 11	Rep 3	DKT77	0.811
Stress	Control 11	Control	Day 11	Rep 1	JWALA	0.806
Stress	Control 11	Control	Day 11	Rep 2	JWALA	0.807
Stress	Control 11	Control	Day 11	Rep 3	JWALA	0.81
Stress	Control 11	Control	Day 11	Rep 1	PPR77	0.809
Stress	Control 11	Control	Day 11	Rep 2	PPR77	0.807
Stress	Control 11	Control	Day 11	Rep 3	PPR77	0.812
Stress	Control 13	Control	Day 13	Rep 1	BJ77	0.806
Stress	Control 13	Control	Day 13	Rep 2	BJ77	0.805
Stress	Control 13	Control	Day 13	Rep 3	BJ77	0.801
Stress	Control 13	Control	Day 13	Rep 1	C44	0.832
Stress	Control 13	Control	Day 13	Rep 2	C44	0.824
Stress	Control 13	Control	Day 13	Rep 3	C44	0.819
Stress	Control 13	Control	Day 13	Rep 1	C45C	0.812
Stress	Control 13	Control	Day 13	Rep 2	C45C	0.814
Stress	Control 13	Control	Day 13	Rep 3	C45C	0.818
Stress	Control 13	Control	Day 13	Rep 1	C62	0.805
Stress	Control 13	Control	Day 13	Rep 2	C62	0.806
Stress	Control 13	Control	Day 13	Rep 3	C62	0.805
Stress	Control 13	Control	Day 13	Rep 1	C64B	0.832
Stress	Control 13	Control	Day 13	Rep 2	C64B	0.83
Stress	Control 13	Control	Day 13	Rep 3	C64B	0.819
Stress	Control 13	Control	Day 13	Rep 1	C64C	0.807
Stress	Control 13	Control	Day 13	Rep 2	C64C	0.805
Stress	Control 13	Control	Day 13	Rep 3	C64C	0.804
Stress	Control 13	Control	Day 13	Rep 1	DKT77	0.813
Stress	Control 13	Control	Day 13	Rep 2	DKT77	0.812
Stress	Control 13	Control	Day 13	Rep 3	DKT77	0.814
Stress	Control 13	Control	Day 13	Rep 1	JWALA	0.813
Stress	Control 13	Control	Day 13	Rep 2	JWALA	0.809
Stress	Control 13	Control	Day 13	Rep 3	JWALA	0.81
Stress	Control 13	Control	Day 13	Rep 1	PPR77	0.815
Stress	Control 13	Control	Day 13	Rep 2	PPR77	0.812
Stress	Control 13	Control	Day 13	Rep 3	PPR77	0.805
Stress	Control 7	Control	Day 7	Rep 1	BJ77	0.8
Stress	Control 7	Control	Day 7	Rep 2	BJ77	0.799
Stress	Control 7	Control	Day 7	Rep 3	BJ77	0.796
Stress	Control 7	Control	Day 7	Rep 1	C44	0.823
Stress	Control 7	Control	Day 7	Rep 2	C44	0.825
Stress	Control 7	Control	Day 7	Rep 3	C44	0.828
Stress	Control 7	Control	Day 7	Rep 1	C45C	0.804
Stress	Control 7	Control	Day 7	Rep 2	C45C	0.818
Stress	Control 7	Control	Day 7	Rep 3	C45C	0.822
Stress	Control 7	Control	Day 7	Rep 1	C62	0.799
Stress	Control 7	Control	Day 7	Rep 2	C62	0.8
Stress	Control 7	Control	Day 7	Rep 3	C62	0.799
Stress	Control 7	Control	Day 7	Rep 1	C64B	0.81
Stress	Control 7	Control	Day 7	Rep 2	C64B	0.809
Stress	Control 7	Control	Day 7	Rep 3	C64B	0.808
Stress	Control 7	Control	Day 7	Rep 1	C64C	0.801
Stress	Control 7	Control	Day 7	Rep 2	C64C	0.799
Stress	Control 7	Control	Day 7	Rep 3	C64C	0.798
Stress	Control 7	Control	Day 7	Rep 1	DKT77	0.807
Stress	Control 7	Control	Day 7	Rep 2	DKT77	0.806
Stress	Control 7	Control	Day 7	Rep 3	DKT77	0.808
Stress	Control 7	Control	Day 7	Rep 1	JWALA	0.807
Stress	Control 7	Control	Day 7	Rep 2	JWALA	0.803
Stress	Control 7	Control	Day 7	Rep 3	JWALA	0.804
Stress	Control 7	Control	Day 7	Rep 1	PPR77	0.809
Stress	Control 7	Control	Day 7	Rep 2	PPR77	0.806
Stress	Control 7	Control	Day 7	Rep 3	PPR77	0.806
Stress	Control 9	Control	Day 9	Rep 1	BJ77	0.815
Stress	Control 9	Control	Day 9	Rep 2	BJ77	0.814
Stress	Control 9	Control	Day 9	Rep 3	BJ77	0.81
Stress	Control 9	Control	Day 9	Rep 1	C44	0.828
Stress	Control 9	Control	Day 9	Rep 2	C44	0.833
Stress	Control 9	Control	Day 9	Rep 3	C44	0.83
Stress	Control 9	Control	Day 9	Rep 1	C45C	0.821
Stress	Control 9	Control	Day 9	Rep 2	C45C	0.823
Stress	Control 9	Control	Day 9	Rep 3	C45C	0.827
Stress	Control 9	Control	Day 9	Rep 1	C62	0.814
Stress	Control 9	Control	Day 9	Rep 2	C62	0.815
Stress	Control 9	Control	Day 9	Rep 3	C62	0.814
Stress	Control 9	Control	Day 9	Rep 1	C64B	0.828
Stress	Control 9	Control	Day 9	Rep 2	C64B	0.831
Stress	Control 9	Control	Day 9	Rep 3	C64B	0.832
Stress	Control 9	Control	Day 9	Rep 1	C64C	0.813
Stress	Control 9	Control	Day 9	Rep 2	C64C	0.814
Stress	Control 9	Control	Day 9	Rep 3	C64C	0.816
Stress	Control 9	Control	Day 9	Rep 1	DKT77	0.821
Stress	Control 9	Control	Day 9	Rep 2	DKT77	0.822
Stress	Control 9	Control	Day 9	Rep 3	DKT77	0.823
Stress	Control 9	Control	Day 9	Rep 1	JWALA	0.819
Stress	Control 9	Control	Day 9	Rep 2	JWALA	0.818
Stress	Control 9	Control	Day 9	Rep 3	JWALA	0.822
Stress	Control 9	Control	Day 9	Rep 1	PPR77	0.816
Stress	Control 9	Control	Day 9	Rep 2	PPR77	0.821
Stress	Control 9	Control	Day 9	Rep 3	PPR77	0.824
Stress	Dry 11	Dry	Day 11	Rep 1	BJ77	0.788
Stress	Dry 11	Dry	Day 11	Rep 2	BJ77	0.787
Stress	Dry 11	Dry	Day 11	Rep 3	BJ77	0.783
Stress	Dry 11	Dry	Day 11	Rep 1	C44	0.807
Stress	Dry 11	Dry	Day 11	Rep 2	C44	0.811
Stress	Dry 11	Dry	Day 11	Rep 3	C44	0.81
Stress	Dry 11	Dry	Day 11	Rep 1	C45C	0.793
Stress	Dry 11	Dry	Day 11	Rep 2	C45C	0.798
Stress	Dry 11	Dry	Day 11	Rep 3	C45C	0.801
Stress	Dry 11	Dry	Day 11	Rep 1	C62	0.777
Stress	Dry 11	Dry	Day 11	Rep 2	C62	0.778
Stress	Dry 11	Dry	Day 11	Rep 3	C62	0.777
Stress	Dry 11	Dry	Day 11	Rep 1	C64B	0.793
Stress	Dry 11	Dry	Day 11	Rep 2	C64B	0.796
Stress	Dry 11	Dry	Day 11	Rep 3	C64B	0.8
Stress	Dry 11	Dry	Day 11	Rep 1	C64C	0.768
Stress	Dry 11	Dry	Day 11	Rep 2	C64C	0.769
Stress	Dry 11	Dry	Day 11	Rep 3	C64C	0.77
Stress	Dry 11	Dry	Day 11	Rep 1	DKT77	0.797
Stress	Dry 11	Dry	Day 11	Rep 2	DKT77	0.795
Stress	Dry 11	Dry	Day 11	Rep 3	DKT77	0.797
Stress	Dry 11	Dry	Day 11	Rep 1	JWALA	0.78
Stress	Dry 11	Dry	Day 11	Rep 2	JWALA	0.781
Stress	Dry 11	Dry	Day 11	Rep 3	JWALA	0.783
Stress	Dry 11	Dry	Day 11	Rep 1	PPR77	0.78
Stress	Dry 11	Dry	Day 11	Rep 2	PPR77	0.771
Stress	Dry 11	Dry	Day 11	Rep 3	PPR77	0.779
Stress	Dry 13	Dry	Day 13	Rep 1	BJ77	0.771
Stress	Dry 13	Dry	Day 13	Rep 2	BJ77	0.77
Stress	Dry 13	Dry	Day 13	Rep 3	BJ77	0.766
Stress	Dry 13	Dry	Day 13	Rep 1	C44	0.805
Stress	Dry 13	Dry	Day 13	Rep 2	C44	0.806
Stress	Dry 13	Dry	Day 13	Rep 3	C44	0.802
Stress	Dry 13	Dry	Day 13	Rep 1	C45C	0.791
Stress	Dry 13	Dry	Day 13	Rep 2	C45C	0.79
Stress	Dry 13	Dry	Day 13	Rep 3	C45C	0.791
Stress	Dry 13	Dry	Day 13	Rep 1	C62	0.768
Stress	Dry 13	Dry	Day 13	Rep 2	C62	0.769
Stress	Dry 13	Dry	Day 13	Rep 3	C62	0.768
Stress	Dry 13	Dry	Day 13	Rep 1	C64B	0.791
Stress	Dry 13	Dry	Day 13	Rep 2	C64B	0.789
Stress	Dry 13	Dry	Day 13	Rep 3	C64B	0.79
Stress	Dry 13	Dry	Day 13	Rep 1	C64C	0.759
Stress	Dry 13	Dry	Day 13	Rep 2	C64C	0.76
Stress	Dry 13	Dry	Day 13	Rep 3	C64C	0.761
Stress	Dry 13	Dry	Day 13	Rep 1	DKT77	0.793
Stress	Dry 13	Dry	Day 13	Rep 2	DKT77	0.791
Stress	Dry 13	Dry	Day 13	Rep 3	DKT77	0.789
Stress	Dry 13	Dry	Day 13	Rep 1	JWALA	0.771
Stress	Dry 13	Dry	Day 13	Rep 2	JWALA	0.772
Stress	Dry 13	Dry	Day 13	Rep 3	JWALA	0.774
Stress	Dry 13	Dry	Day 13	Rep 1	PPR77	0.771
Stress	Dry 13	Dry	Day 13	Rep 2	PPR77	0.77
Stress	Dry 13	Dry	Day 13	Rep 3	PPR77	0.762
Stress	Dry 7	Dry	Day 7	Rep 1	BJ77	0.799
Stress	Dry 7	Dry	Day 7	Rep 2	BJ77	0.798
Stress	Dry 7	Dry	Day 7	Rep 3	BJ77	0.794
Stress	Dry 7	Dry	Day 7	Rep 1	C44	0.823
Stress	Dry 7	Dry	Day 7	Rep 2	C44	0.824
Stress	Dry 7	Dry	Day 7	Rep 3	C44	0.824
Stress	Dry 7	Dry	Day 7	Rep 1	C45C	0.808
Stress	Dry 7	Dry	Day 7	Rep 2	C45C	0.809
Stress	Dry 7	Dry	Day 7	Rep 3	C45C	0.817
Stress	Dry 7	Dry	Day 7	Rep 1	C62	0.796
Stress	Dry 7	Dry	Day 7	Rep 2	C62	0.797
Stress	Dry 7	Dry	Day 7	Rep 3	C62	0.797
Stress	Dry 7	Dry	Day 7	Rep 1	C64B	0.811
Stress	Dry 7	Dry	Day 7	Rep 2	C64B	0.812
Stress	Dry 7	Dry	Day 7	Rep 3	C64B	0.815
Stress	Dry 7	Dry	Day 7	Rep 1	C64C	0.79
Stress	Dry 7	Dry	Day 7	Rep 2	C64C	0.788
Stress	Dry 7	Dry	Day 7	Rep 3	C64C	0.789
Stress	Dry 7	Dry	Day 7	Rep 1	DKT77	0.811
Stress	Dry 7	Dry	Day 7	Rep 2	DKT77	0.813
Stress	Dry 7	Dry	Day 7	Rep 3	DKT77	0.815
Stress	Dry 7	Dry	Day 7	Rep 1	JWALA	0.799
Stress	Dry 7	Dry	Day 7	Rep 2	JWALA	0.8
Stress	Dry 7	Dry	Day 7	Rep 3	JWALA	0.802
Stress	Dry 7	Dry	Day 7	Rep 1	PPR77	0.799
Stress	Dry 7	Dry	Day 7	Rep 2	PPR77	0.798
Stress	Dry 7	Dry	Day 7	Rep 3	PPR77	0.791
Stress	Dry 9	Dry	Day 9	Rep 1	BJ77	0.786
Stress	Dry 9	Dry	Day 9	Rep 2	BJ77	0.786
Stress	Dry 9	Dry	Day 9	Rep 3	BJ77	0.782
Stress	Dry 9	Dry	Day 9	Rep 1	C44	0.813
Stress	Dry 9	Dry	Day 9	Rep 2	C44	0.814
Stress	Dry 9	Dry	Day 9	Rep 3	C44	0.816
Stress	Dry 9	Dry	Day 9	Rep 1	C45C	0.797
Stress	Dry 9	Dry	Day 9	Rep 2	C45C	0.804
Stress	Dry 9	Dry	Day 9	Rep 3	C45C	0.807
Stress	Dry 9	Dry	Day 9	Rep 1	C62	0.784
Stress	Dry 9	Dry	Day 9	Rep 2	C62	0.785
Stress	Dry 9	Dry	Day 9	Rep 3	C62	0.784
Stress	Dry 9	Dry	Day 9	Rep 1	C64B	0.803
Stress	Dry 9	Dry	Day 9	Rep 2	C64B	0.804
Stress	Dry 9	Dry	Day 9	Rep 3	C64B	0.807
Stress	Dry 9	Dry	Day 9	Rep 1	C64C	0.777
Stress	Dry 9	Dry	Day 9	Rep 2	C64C	0.776
Stress	Dry 9	Dry	Day 9	Rep 3	C64C	0.779
Stress	Dry 9	Dry	Day 9	Rep 1	DKT77	0.798
Stress	Dry 9	Dry	Day 9	Rep 2	DKT77	0.799
Stress	Dry 9	Dry	Day 9	Rep 3	DKT77	0.801
Stress	Dry 9	Dry	Day 9	Rep 1	JWALA	0.787
Stress	Dry 9	Dry	Day 9	Rep 2	JWALA	0.788
Stress	Dry 9	Dry	Day 9	Rep 3	JWALA	0.79
Stress	Dry 9	Dry	Day 9	Rep 1	PPR77	0.782
Stress	Dry 9	Dry	Day 9	Rep 2	PPR77	0.786
Stress	Dry 9	Dry	Day 9	Rep 3	PPR77	0.787
Stress	DryHeat 11	DryHeat	Day 11	Rep 1	BJ77	0.778
Stress	DryHeat 11	DryHeat	Day 11	Rep 2	BJ77	0.779
Stress	DryHeat 11	DryHeat	Day 11	Rep 3	BJ77	0.775
Stress	DryHeat 11	DryHeat	Day 11	Rep 1	C44	0.806
Stress	DryHeat 11	DryHeat	Day 11	Rep 2	C44	0.808
Stress	DryHeat 11	DryHeat	Day 11	Rep 3	C44	0.808
Stress	DryHeat 11	DryHeat	Day 11	Rep 1	C45C	0.796
Stress	DryHeat 11	DryHeat	Day 11	Rep 2	C45C	0.788
Stress	DryHeat 11	DryHeat	Day 11	Rep 3	C45C	0.797
Stress	DryHeat 11	DryHeat	Day 11	Rep 1	C62	0.776
Stress	DryHeat 11	DryHeat	Day 11	Rep 2	C62	0.777
Stress	DryHeat 11	DryHeat	Day 11	Rep 3	C62	0.773
Stress	DryHeat 11	DryHeat	Day 11	Rep 1	C64B	0.796
Stress	DryHeat 11	DryHeat	Day 11	Rep 2	C64B	0.794
Stress	DryHeat 11	DryHeat	Day 11	Rep 3	C64B	0.796
Stress	DryHeat 11	DryHeat	Day 11	Rep 1	C64C	0.768
Stress	DryHeat 11	DryHeat	Day 11	Rep 2	C64C	0.765
Stress	DryHeat 11	DryHeat	Day 11	Rep 3	C64C	0.767
Stress	DryHeat 11	DryHeat	Day 11	Rep 1	DKT77	0.796
Stress	DryHeat 11	DryHeat	Day 11	Rep 2	DKT77	0.797
Stress	DryHeat 11	DryHeat	Day 11	Rep 3	DKT77	0.795
Stress	DryHeat 11	DryHeat	Day 11	Rep 1	JWALA	0.777
Stress	DryHeat 11	DryHeat	Day 11	Rep 2	JWALA	0.781
Stress	DryHeat 11	DryHeat	Day 11	Rep 3	JWALA	0.781
Stress	DryHeat 11	DryHeat	Day 11	Rep 1	PPR77	0.772
Stress	DryHeat 11	DryHeat	Day 11	Rep 2	PPR77	0.773
Stress	DryHeat 11	DryHeat	Day 11	Rep 3	PPR77	0.771
Stress	DryHeat 13	DryHeat	Day 13	Rep 1	BJ77	0.761
Stress	DryHeat 13	DryHeat	Day 13	Rep 2	BJ77	0.763
Stress	DryHeat 13	DryHeat	Day 13	Rep 3	BJ77	0.76
Stress	DryHeat 13	DryHeat	Day 13	Rep 1	C44	0.802
Stress	DryHeat 13	DryHeat	Day 13	Rep 2	C44	0.801
Stress	DryHeat 13	DryHeat	Day 13	Rep 3	C44	0.8
Stress	DryHeat 13	DryHeat	Day 13	Rep 1	C45C	0.79
Stress	DryHeat 13	DryHeat	Day 13	Rep 2	C45C	0.786
Stress	DryHeat 13	DryHeat	Day 13	Rep 3	C45C	0.785
Stress	DryHeat 13	DryHeat	Day 13	Rep 1	C62	0.762
Stress	DryHeat 13	DryHeat	Day 13	Rep 2	C62	0.76
Stress	DryHeat 13	DryHeat	Day 13	Rep 3	C62	0.761
Stress	DryHeat 13	DryHeat	Day 13	Rep 1	C64B	0.788
Stress	DryHeat 13	DryHeat	Day 13	Rep 2	C64B	0.786
Stress	DryHeat 13	DryHeat	Day 13	Rep 3	C64B	0.787
Stress	DryHeat 13	DryHeat	Day 13	Rep 1	C64C	0.752
Stress	DryHeat 13	DryHeat	Day 13	Rep 2	C64C	0.75
Stress	DryHeat 13	DryHeat	Day 13	Rep 3	C64C	0.751
Stress	DryHeat 13	DryHeat	Day 13	Rep 1	DKT77	0.786
Stress	DryHeat 13	DryHeat	Day 13	Rep 2	DKT77	0.786
Stress	DryHeat 13	DryHeat	Day 13	Rep 3	DKT77	0.785
Stress	DryHeat 13	DryHeat	Day 13	Rep 1	JWALA	0.766
Stress	DryHeat 13	DryHeat	Day 13	Rep 2	JWALA	0.765
Stress	DryHeat 13	DryHeat	Day 13	Rep 3	JWALA	0.763
Stress	DryHeat 13	DryHeat	Day 13	Rep 1	PPR77	0.756
Stress	DryHeat 13	DryHeat	Day 13	Rep 2	PPR77	0.755
Stress	DryHeat 13	DryHeat	Day 13	Rep 3	PPR77	0.756
Stress	DryHeat 7	DryHeat	Day 7	Rep 1	BJ77	0.796
Stress	DryHeat 7	DryHeat	Day 7	Rep 2	BJ77	0.797
Stress	DryHeat 7	DryHeat	Day 7	Rep 3	BJ77	0.793
Stress	DryHeat 7	DryHeat	Day 7	Rep 1	C44	0.82
Stress	DryHeat 7	DryHeat	Day 7	Rep 2	C44	0.82
Stress	DryHeat 7	DryHeat	Day 7	Rep 3	C44	0.821
Stress	DryHeat 7	DryHeat	Day 7	Rep 1	C45C	0.808
Stress	DryHeat 7	DryHeat	Day 7	Rep 2	C45C	0.809
Stress	DryHeat 7	DryHeat	Day 7	Rep 3	C45C	0.81
Stress	DryHeat 7	DryHeat	Day 7	Rep 1	C62	0.794
Stress	DryHeat 7	DryHeat	Day 7	Rep 2	C62	0.801
Stress	DryHeat 7	DryHeat	Day 7	Rep 3	C62	0.791
Stress	DryHeat 7	DryHeat	Day 7	Rep 1	C64B	0.806
Stress	DryHeat 7	DryHeat	Day 7	Rep 2	C64B	0.803
Stress	DryHeat 7	DryHeat	Day 7	Rep 3	C64B	0.805
Stress	DryHeat 7	DryHeat	Day 7	Rep 1	C64C	0.786
Stress	DryHeat 7	DryHeat	Day 7	Rep 2	C64C	0.783
Stress	DryHeat 7	DryHeat	Day 7	Rep 3	C64C	0.784
Stress	DryHeat 7	DryHeat	Day 7	Rep 1	DKT77	0.808
Stress	DryHeat 7	DryHeat	Day 7	Rep 2	DKT77	0.805
Stress	DryHeat 7	DryHeat	Day 7	Rep 3	DKT77	0.805
Stress	DryHeat 7	DryHeat	Day 7	Rep 1	JWALA	0.798
Stress	DryHeat 7	DryHeat	Day 7	Rep 2	JWALA	0.799
Stress	DryHeat 7	DryHeat	Day 7	Rep 3	JWALA	0.8
Stress	DryHeat 7	DryHeat	Day 7	Rep 1	PPR77	0.792
Stress	DryHeat 7	DryHeat	Day 7	Rep 2	PPR77	0.793
Stress	DryHeat 7	DryHeat	Day 7	Rep 3	PPR77	0.794
Stress	DryHeat 9	DryHeat	Day 9	Rep 1	BJ77	0.782
Stress	DryHeat 9	DryHeat	Day 9	Rep 2	BJ77	0.783
Stress	DryHeat 9	DryHeat	Day 9	Rep 3	BJ77	0.779
Stress	DryHeat 9	DryHeat	Day 9	Rep 1	C44	0.813
Stress	DryHeat 9	DryHeat	Day 9	Rep 2	C44	0.814
Stress	DryHeat 9	DryHeat	Day 9	Rep 3	C44	0.81
Stress	DryHeat 9	DryHeat	Day 9	Rep 1	C45C	0.801
Stress	DryHeat 9	DryHeat	Day 9	Rep 2	C45C	0.8
Stress	DryHeat 9	DryHeat	Day 9	Rep 3	C45C	0.801
Stress	DryHeat 9	DryHeat	Day 9	Rep 1	C62	0.78
Stress	DryHeat 9	DryHeat	Day 9	Rep 2	C62	0.781
Stress	DryHeat 9	DryHeat	Day 9	Rep 3	C62	0.777
Stress	DryHeat 9	DryHeat	Day 9	Rep 1	C64B	0.799
Stress	DryHeat 9	DryHeat	Day 9	Rep 2	C64B	0.796
Stress	DryHeat 9	DryHeat	Day 9	Rep 3	C64B	0.798
Stress	DryHeat 9	DryHeat	Day 9	Rep 1	C64C	0.769
Stress	DryHeat 9	DryHeat	Day 9	Rep 2	C64C	0.771
Stress	DryHeat 9	DryHeat	Day 9	Rep 3	C64C	0.772
Stress	DryHeat 9	DryHeat	Day 9	Rep 1	DKT77	0.8
Stress	DryHeat 9	DryHeat	Day 9	Rep 2	DKT77	0.799
Stress	DryHeat 9	DryHeat	Day 9	Rep 3	DKT77	0.802
Stress	DryHeat 9	DryHeat	Day 9	Rep 1	JWALA	0.782
Stress	DryHeat 9	DryHeat	Day 9	Rep 2	JWALA	0.784
Stress	DryHeat 9	DryHeat	Day 9	Rep 3	JWALA	0.782
Stress	DryHeat 9	DryHeat	Day 9	Rep 1	PPR77	0.775
Stress	DryHeat 9	DryHeat	Day 9	Rep 2	PPR77	0.778
Stress	DryHeat 9	DryHeat	Day 9	Rep 3	PPR77	0.78
Stress	Heat 11	Heat	Day 11	Rep 1	BJ77	0.783
Stress	Heat 11	Heat	Day 11	Rep 2	BJ77	0.782
Stress	Heat 11	Heat	Day 11	Rep 3	BJ77	0.779
Stress	Heat 11	Heat	Day 11	Rep 1	C44	0.814
Stress	Heat 11	Heat	Day 11	Rep 2	C44	0.813
Stress	Heat 11	Heat	Day 11	Rep 3	C44	0.816
Stress	Heat 11	Heat	Day 11	Rep 1	C45C	0.804
Stress	Heat 11	Heat	Day 11	Rep 2	C45C	0.803
Stress	Heat 11	Heat	Day 11	Rep 3	C45C	0.802
Stress	Heat 11	Heat	Day 11	Rep 1	C62	0.781
Stress	Heat 11	Heat	Day 11	Rep 2	C62	0.782
Stress	Heat 11	Heat	Day 11	Rep 3	C62	0.781
Stress	Heat 11	Heat	Day 11	Rep 1	C64B	0.804
Stress	Heat 11	Heat	Day 11	Rep 2	C64B	0.793
Stress	Heat 11	Heat	Day 11	Rep 3	C64B	0.803
Stress	Heat 11	Heat	Day 11	Rep 1	C64C	0.772
Stress	Heat 11	Heat	Day 11	Rep 2	C64C	0.773
Stress	Heat 11	Heat	Day 11	Rep 3	C64C	0.774
Stress	Heat 11	Heat	Day 11	Rep 1	DKT77	0.804
Stress	Heat 11	Heat	Day 11	Rep 2	DKT77	0.803
Stress	Heat 11	Heat	Day 11	Rep 3	DKT77	0.802
Stress	Heat 11	Heat	Day 11	Rep 1	JWALA	0.783
Stress	Heat 11	Heat	Day 11	Rep 2	JWALA	0.784
Stress	Heat 11	Heat	Day 11	Rep 3	JWALA	0.785
Stress	Heat 11	Heat	Day 11	Rep 1	PPR77	0.782
Stress	Heat 11	Heat	Day 11	Rep 2	PPR77	0.782
Stress	Heat 11	Heat	Day 11	Rep 3	PPR77	0.775
Stress	Heat 13	Heat	Day 13	Rep 1	BJ77	0.774
Stress	Heat 13	Heat	Day 13	Rep 2	BJ77	0.773
Stress	Heat 13	Heat	Day 13	Rep 3	BJ77	0.77
Stress	Heat 13	Heat	Day 13	Rep 1	C44	0.805
Stress	Heat 13	Heat	Day 13	Rep 2	C44	0.807
Stress	Heat 13	Heat	Day 13	Rep 3	C44	0.804
Stress	Heat 13	Heat	Day 13	Rep 1	C45C	0.795
Stress	Heat 13	Heat	Day 13	Rep 2	C45C	0.794
Stress	Heat 13	Heat	Day 13	Rep 3	C45C	0.793
Stress	Heat 13	Heat	Day 13	Rep 1	C62	0.772
Stress	Heat 13	Heat	Day 13	Rep 2	C62	0.773
Stress	Heat 13	Heat	Day 13	Rep 3	C62	0.772
Stress	Heat 13	Heat	Day 13	Rep 1	C64B	0.796
Stress	Heat 13	Heat	Day 13	Rep 2	C64B	0.786
Stress	Heat 13	Heat	Day 13	Rep 3	C64B	0.795
Stress	Heat 13	Heat	Day 13	Rep 1	C64C	0.763
Stress	Heat 13	Heat	Day 13	Rep 2	C64C	0.763
Stress	Heat 13	Heat	Day 13	Rep 3	C64C	0.765
Stress	Heat 13	Heat	Day 13	Rep 1	DKT77	0.795
Stress	Heat 13	Heat	Day 13	Rep 2	DKT77	0.794
Stress	Heat 13	Heat	Day 13	Rep 3	DKT77	0.793
Stress	Heat 13	Heat	Day 13	Rep 1	JWALA	0.774
Stress	Heat 13	Heat	Day 13	Rep 2	JWALA	0.775
Stress	Heat 13	Heat	Day 13	Rep 3	JWALA	0.776
Stress	Heat 13	Heat	Day 13	Rep 1	PPR77	0.773
Stress	Heat 13	Heat	Day 13	Rep 2	PPR77	0.772
Stress	Heat 13	Heat	Day 13	Rep 3	PPR77	0.768
Stress	Heat 7	Heat	Day 7	Rep 1	BJ77	0.8
Stress	Heat 7	Heat	Day 7	Rep 2	BJ77	0.799
Stress	Heat 7	Heat	Day 7	Rep 3	BJ77	0.796
Stress	Heat 7	Heat	Day 7	Rep 1	C44	0.826
Stress	Heat 7	Heat	Day 7	Rep 2	C44	0.825
Stress	Heat 7	Heat	Day 7	Rep 3	C44	0.828
Stress	Heat 7	Heat	Day 7	Rep 1	C45C	0.816
Stress	Heat 7	Heat	Day 7	Rep 2	C45C	0.815
Stress	Heat 7	Heat	Day 7	Rep 3	C45C	0.814
Stress	Heat 7	Heat	Day 7	Rep 1	C62	0.798
Stress	Heat 7	Heat	Day 7	Rep 2	C62	0.799
Stress	Heat 7	Heat	Day 7	Rep 3	C62	0.798
Stress	Heat 7	Heat	Day 7	Rep 1	C64B	0.814
Stress	Heat 7	Heat	Day 7	Rep 2	C64B	0.816
Stress	Heat 7	Heat	Day 7	Rep 3	C64B	0.817
Stress	Heat 7	Heat	Day 7	Rep 1	C64C	0.789
Stress	Heat 7	Heat	Day 7	Rep 2	C64C	0.79
Stress	Heat 7	Heat	Day 7	Rep 3	C64C	0.791
Stress	Heat 7	Heat	Day 7	Rep 1	DKT77	0.816
Stress	Heat 7	Heat	Day 7	Rep 2	DKT77	0.815
Stress	Heat 7	Heat	Day 7	Rep 3	DKT77	0.814
Stress	Heat 7	Heat	Day 7	Rep 1	JWALA	0.8
Stress	Heat 7	Heat	Day 7	Rep 2	JWALA	0.801
Stress	Heat 7	Heat	Day 7	Rep 3	JWALA	0.802
Stress	Heat 7	Heat	Day 7	Rep 1	PPR77	0.8
Stress	Heat 7	Heat	Day 7	Rep 2	PPR77	0.799
Stress	Heat 7	Heat	Day 7	Rep 3	PPR77	0.795
Stress	Heat 9	Heat	Day 9	Rep 1	BJ77	0.785
Stress	Heat 9	Heat	Day 9	Rep 2	BJ77	0.788
Stress	Heat 9	Heat	Day 9	Rep 3	BJ77	0.789
Stress	Heat 9	Heat	Day 9	Rep 1	C44	0.818
Stress	Heat 9	Heat	Day 9	Rep 2	C44	0.821
Stress	Heat 9	Heat	Day 9	Rep 3	C44	0.819
Stress	Heat 9	Heat	Day 9	Rep 1	C45C	0.807
Stress	Heat 9	Heat	Day 9	Rep 2	C45C	0.808
Stress	Heat 9	Heat	Day 9	Rep 3	C45C	0.809
Stress	Heat 9	Heat	Day 9	Rep 1	C62	0.787
Stress	Heat 9	Heat	Day 9	Rep 2	C62	0.788
Stress	Heat 9	Heat	Day 9	Rep 3	C62	0.787
Stress	Heat 9	Heat	Day 9	Rep 1	C64B	0.809
Stress	Heat 9	Heat	Day 9	Rep 2	C64B	0.807
Stress	Heat 9	Heat	Day 9	Rep 3	C64B	0.81
Stress	Heat 9	Heat	Day 9	Rep 1	C64C	0.778
Stress	Heat 9	Heat	Day 9	Rep 2	C64C	0.779
Stress	Heat 9	Heat	Day 9	Rep 3	C64C	0.782
Stress	Heat 9	Heat	Day 9	Rep 1	DKT77	0.799
Stress	Heat 9	Heat	Day 9	Rep 2	DKT77	0.795
Stress	Heat 9	Heat	Day 9	Rep 3	DKT77	0.797
Stress	Heat 9	Heat	Day 9	Rep 1	JWALA	0.789
Stress	Heat 9	Heat	Day 9	Rep 2	JWALA	0.79
Stress	Heat 9	Heat	Day 9	Rep 3	JWALA	0.791
Stress	Heat 9	Heat	Day 9	Rep 1	PPR77	0.789
Stress	Heat 9	Heat	Day 9	Rep 2	PPR77	0.788
Stress	Heat 9	Heat	Day 9	Rep 3	PPR77	0.785

## Sheet: Gas exchange
Condition	Treatment	Trt	Day	Genotype	Replication	e	gs	vpd	pn	CO2r	Ci	etr	wue
Recovery	CR2	Control	Day 15	BJ77	Rep 1	4.655	424.665	11.779	11.121	393.36	180.76	75.149	2.38904
Recovery	CR2	Control	Day 15	BJ77	Rep 2	4.588	478.922	11.563	11.034	394.33	179.253	76.516	2.40497
Recovery	CR2	Control	Day 15	BJ77	Rep 3	4.635	408.565	11.816	10.987	393.54	178.439	76.747	2.37044
Recovery	CR2	Control	Day 15	C44	Rep 1	3.57	514.545	12.325	11.993	396.65	195.863	78.731	3.35938
Recovery	CR2	Control	Day 15	C44	Rep 2	3.6	518.823	12.414	11.782	394.3	192.208	79.968	3.27278
Recovery	CR2	Control	Day 15	C44	Rep 3	4.41	430.532	12.129	12.246	397.74	200.245	80.528	2.77687
Recovery	CR2	Control	Day 15	C45C	Rep 1	5.188	370.498	12.009	10.924	397.49	177.348	78.375	2.10563
Recovery	CR2	Control	Day 15	C45C	Rep 2	5.271	536.327	12.073	10.858	395.1	176.205	79.608	2.05995
Recovery	CR2	Control	Day 15	C45C	Rep 3	5.187	446.119	12.268	12.41	395.5	203.085	77.967	2.39252
Recovery	CR2	Control	Day 15	C62	Rep 1	4.578	400.743	11.749	11.385	395.36	185.332	77.144	2.48689
Recovery	CR2	Control	Day 15	C62	Rep 2	4.577	315.445	11.879	11.507	395.41	187.445	76.326	2.51409
Recovery	CR2	Control	Day 15	C62	Rep 3	4.428	526.099	11.704	11.807	397.34	192.641	76.038	2.66644
Recovery	CR2	Control	Day 15	C64B	Rep 1	4.908	547.305	12.167	13.093	396.98	214.915	78.967	2.66769
Recovery	CR2	Control	Day 15	C64B	Rep 2	4.758	537.897	12.324	12.16	393.48	216.647	79.962	2.5557
Recovery	CR2	Control	Day 15	C64B	Rep 3	4.878	454.188	12.088	13.193	395.36	198.755	78.469	2.70459
Recovery	CR2	Control	Day 15	C64C	Rep 1	3.855	426.28	11.701	10.827	394.92	175.668	76.018	2.80856
Recovery	CR2	Control	Day 15	C64C	Rep 2	3.892	352.05	11.837	10.826	395.88	175.65	76.878	2.7816
Recovery	CR2	Control	Day 15	C64C	Rep 3	3.864	381.507	11.875	11.164	394.65	181.504	77.121	2.88923
Recovery	CR2	Control	Day 15	DKT77	Rep 1	4.744	542.207	12.019	12.255	396.74	200.401	78.032	2.58326
Recovery	CR2	Control	Day 15	DKT77	Rep 2	4.723	488.906	12.417	12.251	394.89	200.331	80.547	2.5939
Recovery	CR2	Control	Day 15	DKT77	Rep 3	4.752	515.648	12.262	12.335	395.55	201.786	79.568	2.59575
Recovery	CR2	Control	Day 15	Jwala	Rep 1	4.274	544.837	11.777	11.223	393.96	182.526	76.499	2.62588
Recovery	CR2	Control	Day 15	Jwala	Rep 2	4.159	444.074	11.907	11.222	394.66	182.509	77.325	2.69824
Recovery	CR2	Control	Day 15	Jwala	Rep 3	4.221	610.292	12.027	11.371	394.46	185.09	78.082	2.69391
Recovery	CR2	Control	Day 15	PPR77	Rep 1	3.989	574.375	11.778	10.154	394.93	164.011	76.507	2.5455
Recovery	CR2	Control	Day 15	PPR77	Rep 2	4.058	493.599	11.894	9.925	395.47	160.045	77.244	2.44579
Recovery	CR2	Control	Day 15	PPR77	Rep 3	4.038	569.411	11.813	10.057	395.31	162.331	76.732	2.49059
Recovery	CR4	Control	Day 17	BJ77	Rep 1	4.965	440.71	11.782	13.627	396.21	224.164	75.207	2.74461
Recovery	CR4	Control	Day 17	BJ77	Rep 2	4.898	511.805	11.572	14.339	395.33	236.495	75.957	2.92752
Recovery	CR4	Control	Day 17	BJ77	Rep 3	4.945	488.026	11.691	13.022	396.88	213.685	76.535	2.63337
Recovery	CR4	Control	Day 17	C44	Rep 1	6.02	514.746	12.671	15.01	399.76	255.859	80.927	1.33123
Recovery	CR4	Control	Day 17	C44	Rep 2	5.912	430.69	12.792	15.457	398.65	248.117	82.92	2.61451
Recovery	CR4	Control	Day 17	C44	Rep 3	5.864	477.545	12.477	16.01	396.46	265.437	82.157	2.73022
Recovery	CR4	Control	Day 17	C45C	Rep 1	5.498	514.387	12.104	14.762	396.33	243.822	78.572	2.68498
Recovery	CR4	Control	Day 17	C45C	Rep 2	5.581	465.943	12.58	14.919	400.25	238.418	81.582	2.67318
Recovery	CR4	Control	Day 17	C45C	Rep 3	5.497	390.307	12.119	14.45	396.12	246.541	78.664	2.62871
Recovery	CR4	Control	Day 17	C62	Rep 1	4.888	393.275	11.835	13.78	396.69	226.814	76.867	2.81915
Recovery	CR4	Control	Day 17	C62	Rep 2	4.887	383.954	11.818	13.256	395.67	217.738	76.759	2.7125
Recovery	CR4	Control	Day 17	C62	Rep 3	4.738	405.432	11.966	13.526	397.56	222.414	77.699	2.85479
Recovery	CR4	Control	Day 17	C64B	Rep 1	5.218	450.639	12.077	15.099	399.69	249.659	78.399	2.89364
Recovery	CR4	Control	Day 17	C64B	Rep 2	5.068	450.282	12.327	14.671	395.77	242.246	79.981	2.89483
Recovery	CR4	Control	Day 17	C64B	Rep 3	5.188	439.982	12.568	15.1	394.9	249.676	81.505	2.91056
Recovery	CR4	Control	Day 17	C64C	Rep 1	4.165	488.634	12.003	12.536	393.1	170.68	76.239	3.00984
Recovery	CR4	Control	Day 17	C64C	Rep 2	4.202	452.089	11.736	12.525	394.49	171.65	77.508	2.98072
Recovery	CR4	Control	Day 17	C64C	Rep 3	4.174	463.373	11.936	12.468	396.65	169.54	77.931	2.98706
Recovery	CR4	Control	Day 17	DKT77	Rep 1	5.054	539.913	12.36	14.094	397.22	232.252	80.188	2.78868
Recovery	CR4	Control	Day 17	DKT77	Rep 2	5.033	371.47	12.574	14.08	396.2	232.01	81.541	2.79754
Recovery	CR4	Control	Day 17	DKT77	Rep 3	5.062	410.349	12.416	14.184	398.65	233.811	80.543	2.80205
Recovery	CR4	Control	Day 17	Jwala	Rep 1	4.584	542.175	11.993	13.454	396.69	221.167	77.866	2.93499
Recovery	CR4	Control	Day 17	Jwala	Rep 2	4.469	307.318	11.745	13.399	398.26	220.215	76.298	2.99821
Recovery	CR4	Control	Day 17	Jwala	Rep 3	4.531	516.664	12.195	13.42	397.61	220.578	79.143	2.96182
Recovery	CR4	Control	Day 17	PPR77	Rep 1	4.299	499.217	12.255	12.689	393.98	207.917	77.366	2.95162
Recovery	CR4	Control	Day 17	PPR77	Rep 2	4.368	536.118	12.343	12.877	400.87	211.174	79.524	2.94803
Recovery	CR4	Control	Day 17	PPR77	Rep 3	4.348	535.604	11.914	12.893	393.67	211.451	80.082	2.96527
Recovery	DR2	Drought	Day 15	BJ77	Rep 1	3.956	339.491	10.371	7.923	393.52	125.37	67.606	2.00278
Recovery	DR2	Drought	Day 15	BJ77	Rep 2	3.889	362.268	10.395	8.001	394.28	126.721	67.76	2.05734
Recovery	DR2	Drought	Day 15	BJ77	Rep 3	3.936	337.637	10.549	8.142	392.19	129.163	68.73	2.0686
Recovery	DR2	Drought	Day 15	C44	Rep 1	5.011	399.302	11.396	12.121	400.25	198.08	73.281	2.41888
Recovery	DR2	Drought	Day 15	C44	Rep 2	4.903	373.099	11.554	12.457	397.83	203.899	74.092	2.54069
Recovery	DR2	Drought	Day 15	C44	Rep 3	4.855	367.364	11.268	12.432	398.62	203.466	75.091	2.56066
Recovery	DR2	Drought	Day 15	C45C	Rep 1	4.489	373.476	11.225	11.165	396.51	181.522	69.131	2.48719
Recovery	DR2	Drought	Day 15	C45C	Rep 2	4.572	366.251	10.612	11.225	393.74	179.599	73.012	2.45516
Recovery	DR2	Drought	Day 15	C45C	Rep 3	4.488	360.177	11.08	11.054	395.65	182.561	72.094	2.46301
Recovery	DR2	Drought	Day 15	C62	Rep 1	3.879	305.008	10.825	8.344	396.41	132.662	70.477	2.15107
Recovery	DR2	Drought	Day 15	C62	Rep 2	3.878	291.191	10.602	8.423	397.95	134.03	69.069	2.172
Recovery	DR2	Drought	Day 15	C62	Rep 3	3.729	335.208	10.754	8.387	392.25	133.407	70.032	2.24913
Recovery	DR2	Drought	Day 15	C64B	Rep 1	4.209	368.673	11.26	10.487	398.17	169.779	71.868	2.49157
Recovery	DR2	Drought	Day 15	C64B	Rep 2	4.059	366.261	11.045	10.698	396.66	173.433	73.23	2.63562
Recovery	DR2	Drought	Day 15	C64B	Rep 3	4.179	361.383	10.834	10.445	397.12	169.051	70.538	2.4994
Recovery	DR2	Drought	Day 15	C64C	Rep 1	3.156	260.739	10.607	6.226	393.36	95.978	69.098	1.97275
Recovery	DR2	Drought	Day 15	C64C	Rep 2	3.193	309.928	10.429	6.125	395.24	94.229	67.976	1.91826
Recovery	DR2	Drought	Day 15	C64C	Rep 3	3.165	293.496	10.421	6.195	397.33	95.441	67.924	1.95735
Recovery	DR2	Drought	Day 15	DKT77	Rep 1	4.045	365.665	11.239	9.798	396.39	157.845	73.099	2.42225
Recovery	DR2	Drought	Day 15	DKT77	Rep 2	4.024	351.486	11.003	9.921	397.66	159.976	71.602	2.46546
Recovery	DR2	Drought	Day 15	DKT77	Rep 3	4.053	303.092	11.031	9.699	397.33	156.131	71.783	2.39304
Recovery	DR2	Drought	Day 15	Jwala	Rep 1	3.414	273.034	10.861	7.374	396.73	115.862	70.709	2.15993
Recovery	DR2	Drought	Day 15	Jwala	Rep 2	3.46	293.278	10.604	7.657	397.79	120.763	69.079	2.21301
Recovery	DR2	Drought	Day 15	Jwala	Rep 3	3.522	344.511	10.727	7.545	395.88	118.823	69.861	2.14225
Recovery	DR2	Drought	Day 15	PPR77	Rep 1	3.29	334.129	10.83	6.154	395.4	94.731	70.511	1.87052
Recovery	DR2	Drought	Day 15	PPR77	Rep 2	3.359	292.436	10.913	6.211	394.95	95.719	71.037	1.84906
Recovery	DR2	Drought	Day 15	PPR77	Rep 3	3.339	326.272	10.729	5.797	396.32	88.548	69.872	1.73615
Recovery	DR4	Drought	Day 17	BJ77	Rep 1	4.038	370.809	11.075	9.165	395.79	146.882	72.062	2.26969
Recovery	DR4	Drought	Day 17	BJ77	Rep 2	3.971	509.883	11.082	9.141	395.13	146.466	72.103	2.30194
Recovery	DR4	Drought	Day 17	BJ77	Rep 3	4.018	497.201	10.985	8.898	396.6	142.257	71.493	2.21453
Recovery	DR4	Drought	Day 17	C44	Rep 1	5.093	578.747	11.963	12.812	400.76	210.048	77.68	2.51561
Recovery	DR4	Drought	Day 17	C44	Rep 2	4.985	570.54	12.111	12.678	398.54	207.727	78.615	2.54323
Recovery	DR4	Drought	Day 17	C44	Rep 3	4.937	551.136	11.883	13.042	398.12	214.031	77.169	2.64169
Recovery	DR4	Drought	Day 17	C45C	Rep 1	4.571	547.546	11.653	11.355	396.88	184.813	75.717	2.48414
Recovery	DR4	Drought	Day 17	C45C	Rep 2	4.654	506.963	11.25	11.454	397.68	186.527	73.17	2.46111
Recovery	DR4	Drought	Day 17	C45C	Rep 3	4.57	515.169	11.459	11.54	395.53	188.017	74.491	2.52516
Recovery	DR4	Drought	Day 17	C62	Rep 1	3.961	377.965	11.153	8.787	399.87	140.335	72.551	2.21838
Recovery	DR4	Drought	Day 17	C62	Rep 2	3.96	437.976	10.913	8.854	400.4	141.495	71.038	2.23586
Recovery	DR4	Drought	Day 17	C62	Rep 3	3.811	370.696	11.318	8.758	397.86	139.833	73.597	2.29808
Recovery	DR4	Drought	Day 17	C64B	Rep 1	4.291	378.867	11.794	11.038	394.937	179.322	76.611	2.57236
Recovery	DR4	Drought	Day 17	C64B	Rep 2	4.141	554.695	11.701	10.787	394.99	174.975	76.02	2.60493
Recovery	DR4	Drought	Day 17	C64B	Rep 3	4.261	436.55	11.42	11.031	395.77	179.201	74.246	2.58883
Recovery	DR4	Drought	Day 17	C64C	Rep 1	3.238	359.391	11.025	6.654	396.65	103.391	73.701	2.05497
Recovery	DR4	Drought	Day 17	C64C	Rep 2	3.275	573.039	11.103	6.674	394.44	103.738	72.236	2.03786
Recovery	DR4	Drought	Day 17	C64C	Rep 3	3.247	394.603	11.334	6.637	394.88	103.097	71.744	2.04404
Recovery	DR4	Drought	Day 17	DKT77	Rep 1	4.127	418.65	11.539	9.92	395.04	159.958	74.995	2.40368
Recovery	DR4	Drought	Day 17	DKT77	Rep 2	4.106	588.274	11.709	10.046	394.66	162.141	76.071	2.44666
Recovery	DR4	Drought	Day 17	DKT77	Rep 3	4.135	442.793	11.593	10.154	396.54	164.011	75.335	2.45562
Recovery	DR4	Drought	Day 17	Jwala	Rep 1	3.657	383.727	11.516	8.014	395.41	126.946	74.848	2.19141
Recovery	DR4	Drought	Day 17	Jwala	Rep 2	3.542	428.179	11.271	8.142	397.62	129.163	73.301	2.2987
Recovery	DR4	Drought	Day 17	Jwala	Rep 3	3.604	547.888	11.24	8.221	396.87	130.532	73.105	2.28108
Recovery	DR4	Drought	Day 17	PPR77	Rep 1	3.372	392.733	11.377	6.515	395.82	100.984	73.972	1.93209
Recovery	DR4	Drought	Day 17	PPR77	Rep 2	3.441	470.971	11.405	6.645	395.66	103.235	74.149	1.93112
Recovery	DR4	Drought	Day 17	PPR77	Rep 3	3.421	380.685	11.166	6.457	396.66	99.979	72.639	1.88746
Recovery	DHR2	DryHeat	Day 15	BJ77	Rep 1	2.954	227.717	10.06	5.155	397.46	87.36	66.779	1.74509
Recovery	DHR2	DryHeat	Day 15	BJ77	Rep 2	2.839	290.617	10.24	5.165	397.84	83.342	65.641	1.8193
Recovery	DHR2	DryHeat	Day 15	BJ77	Rep 3	2.901	267.244	10.335	5.63	398.77	91.396	67.379	1.94071
Recovery	DHR2	DryHeat	Day 15	C44	Rep 1	4.39	329.462	11.166	9.767	396.67	163.048	72.638	2.22483
Recovery	DHR2	DryHeat	Day 15	C44	Rep 2	4.282	328.88	11.241	9.156	398.98	152.466	73.108	2.13825
Recovery	DHR2	DryHeat	Day 15	C44	Rep 3	4.234	324.27	10.832	9.014	398.62	150.006	70.526	2.12896
Recovery	DHR2	DryHeat	Day 15	C45C	Rep 1	3.868	323.537	10.889	8.31	393.49	137.813	70.882	2.1484
Recovery	DHR2	DryHeat	Day 15	C45C	Rep 2	3.951	252.86	10.531	7.887	394.24	130.487	68.622	1.9962
Recovery	DHR2	DryHeat	Day 15	C45C	Rep 3	3.867	266.511	10.804	7.758	394.32	128.253	70.346	2.00621
Recovery	DHR2	DryHeat	Day 15	C62	Rep 1	3.144	216.548	10.54	5.768	396.08	93.786	68.679	1.83461
Recovery	DHR2	DryHeat	Day 15	C62	Rep 2	3.112	232.719	10.325	6.243	397.6	88.191	67.316	2.00611
Recovery	DHR2	DryHeat	Day 15	C62	Rep 3	3.108	251.568	10.623	5.445	395.49	102.013	69.198	1.75193
Recovery	DHR2	DryHeat	Day 15	C64B	Rep 1	3.588	275.91	10.832	7.674	398.13	116.648	70.522	2.1388
Recovery	DHR2	DryHeat	Day 15	C64B	Rep 2	3.438	271.951	10.793	7.889	400.65	126.798	70.276	2.29465
Recovery	DHR2	DryHeat	Day 15	C64B	Rep 3	3.558	265.679	10.58	7.088	398.89	130.521	68.926	1.99213
Recovery	DHR2	DryHeat	Day 15	C64C	Rep 1	2.213	246.352	10.531	3.198	398.09	49.516	68.619	3.18979
Recovery	DHR2	DryHeat	Day 15	C64C	Rep 2	2.188	237.531	10.219	3.209	398.17	49.464	66.648	1.46664
Recovery	DHR2	DryHeat	Day 15	C64C	Rep 3	2.177	213.221	10.398	3.212	397.98	49.273	67.776	1.47542
Recovery	DHR2	DryHeat	Day 15	DKT77	Rep 1	3.424	290.585	10.83	6.632	398.34	108.75	70.512	1.93692
Recovery	DHR2	DryHeat	Day 15	DKT77	Rep 2	3.403	266.096	10.963	7.001	397.1	115.141	71.354	2.0573
Recovery	DHR2	DryHeat	Day 15	DKT77	Rep 3	3.432	243.176	10.881	6.761	396.99	110.985	70.831	1.96999
Recovery	DHR2	DryHeat	Day 15	Jwala	Rep 1	2.507	207.956	10.544	4.367	398.38	69.52	68.704	1.74192
Recovery	DHR2	DryHeat	Day 15	Jwala	Rep 2	2.485	250.843	10.217	4.55	397.97	72.69	66.635	1.83099
Recovery	DHR2	DryHeat	Day 15	Jwala	Rep 3	2.515	195.24	10.706	4.44	395.49	70.785	69.729	1.76541
Recovery	DHR2	DryHeat	Day 15	PPR77	Rep 1	2.325	225.148	10.544	3.47	396.87	53.984	68.699	1.49247
Recovery	DHR2	DryHeat	Day 15	PPR77	Rep 2	2.304	189.636	10.542	3.432	397.14	53.326	68.686	1.48958
Recovery	DHR2	DryHeat	Day 15	PPR77	Rep 3	2.564	212.068	10.352	3.454	398.66	53.707	67.488	1.34711
Recovery	DHR4	DryHeat	Day 17	BJ77	Rep 1	3.595	387.419	10.812	7.165	396.51	119.26	71.615	1.99305
Recovery	DHR4	DryHeat	Day 17	BJ77	Rep 2	3.528	361.89	11.005	7.175	396.36	117.285	70.395	2.03373
Recovery	DHR4	DryHeat	Day 17	BJ77	Rep 3	3.575	329.391	11.022	7.64	395.65	125.339	71.728	2.13706
Recovery	DHR4	DryHeat	Day 17	C44	Rep 1	4.65	447.084	11.58	11.024	398.44	186.409	77.512	1.60043
Recovery	DHR4	DryHeat	Day 17	C44	Rep 2	4.542	446.556	12.065	11.166	400.06	196.992	78.326	2.45839
Recovery	DHR4	DryHeat	Day 17	C44	Rep 3	4.494	446.773	11.937	11.777	398.88	183.95	75.254	2.62061
Recovery	DHR4	DryHeat	Day 17	C45C	Rep 1	4.128	430.791	11.756	10.32	396.35	171.756	76.366	2.5
Recovery	DHR4	DryHeat	Day 17	C45C	Rep 2	4.211	444.002	11.208	9.768	397.66	164.43	72.9	2.31964
Recovery	DHR4	DryHeat	Day 17	C45C	Rep 3	4.127	412.785	11.578	9.897	397.57	162.196	75.245	2.39811
Recovery	DHR4	DryHeat	Day 17	C62	Rep 1	3.518	370.664	11.327	7.778	394.66	127.729	73.654	2.21092
Recovery	DHR4	DryHeat	Day 17	C62	Rep 2	3.517	369.068	10.813	8.253	394.83	135.956	70.406	2.3466
Recovery	DHR4	DryHeat	Day 17	C62	Rep 3	3.368	385.798	11.232	7.455	398.66	122.135	73.056	2.21348
Recovery	DHR4	DryHeat	Day 17	C64B	Rep 1	3.848	420.252	11.394	9.684	394.25	160.741	74.841	2.51663
Recovery	DHR4	DryHeat	Day 17	C64B	Rep 2	3.698	412.985	11.389	9.899	397.54	164.465	74.049	2.67685
Recovery	DHR4	DryHeat	Day 17	C64B	Rep 3	3.818	433.617	11.515	9.098	396.46	150.591	74.079	2.38292
Recovery	DHR4	DryHeat	Day 17	C64C	Rep 1	2.795	343.153	11.132	5.222	396.85	83.459	74.089	1.86834
Recovery	DHR4	DryHeat	Day 17	C64C	Rep 2	2.832	366.997	11.396	5.219	399.7	83.407	72.418	1.84287
Recovery	DHR4	DryHeat	Day 17	C64C	Rep 3	2.804	381.664	11.122	5.208	396.62	83.217	72.358	1.85735
Recovery	DHR4	DryHeat	Day 17	DKT77	Rep 1	3.684	430.005	11.451	8.642	399.07	142.693	76.266	2.34582
Recovery	DHR4	DryHeat	Day 17	DKT77	Rep 2	3.663	428.152	11.718	9.011	394.67	149.085	76.125	2.46001
Recovery	DHR4	DryHeat	Day 17	DKT77	Rep 3	3.692	401.316	11.74	8.771	398.66	144.928	74.437	2.37568
Recovery	DHR4	DryHeat	Day 17	Jwala	Rep 1	3.214	401.636	11.307	6.377	395.21	103.464	73.526	1.98413
Recovery	DHR4	DryHeat	Day 17	Jwala	Rep 2	3.099	399.595	11.211	6.56	396.46	106.633	72.923	2.11681
Recovery	DHR4	DryHeat	Day 17	Jwala	Rep 3	3.161	390.189	11.434	6.45	393.54	104.728	74.334	2.04049
Recovery	DHR4	DryHeat	Day 17	PPR77	Rep 1	2.929	397.98	11.314	5.48	395.05	87.928	73.574	1.87095
Recovery	DHR4	DryHeat	Day 17	PPR77	Rep 2	2.998	343.482	11.55	5.442	397.48	87.269	75.067	1.81521
Recovery	DHR4	DryHeat	Day 17	PPR77	Rep 3	2.978	362.078	11.071	5.464	396.97	87.65	72.038	1.83479
Recovery	HR2	Heat	Day 15	BJ77	Rep 1	4.495	367.763	10.681	9.498	396.45	152.649	69.566	2.11301
Recovery	HR2	Heat	Day 15	BJ77	Rep 2	4.428	366.581	10.544	9.526	398.28	153.463	68.7	2.15131
Recovery	HR2	Heat	Day 15	BJ77	Rep 3	4.475	419.689	10.858	9.545	393.36	153.134	70.689	2.13296
Recovery	HR2	Heat	Day 15	C44	Rep 1	5.55	487.606	11.415	13.853	397.67	228.078	75.815	2.49604
Recovery	HR2	Heat	Day 15	C44	Rep 2	5.442	480.865	11.688	13.198	395.65	216.733	75.936	2.42521
Recovery	HR2	Heat	Day 15	C44	Rep 3	5.394	489.174	11.669	13.868	396.19	228.338	74.21	2.571
Recovery	HR2	Heat	Day 15	C45C	Rep 1	5.028	431.338	10.924	12.306	398.59	192.295	74.916	2.44749
Recovery	HR2	Heat	Day 15	C45C	Rep 2	5.111	459.596	11.526	11.787	400.65	194.65	71.104	2.3062
Recovery	HR2	Heat	Day 15	C45C	Rep 3	5.027	490.605	11.116	11.923	399.42	201.284	72.317	2.37179
Recovery	HR2	Heat	Day 15	C62	Rep 1	4.418	368.211	11.121	9.125	396.95	146.189	72.35	2.06541
Recovery	HR2	Heat	Day 15	C62	Rep 2	4.417	431.837	10.715	9.487	396.33	152.459	69.782	2.14784
Recovery	HR2	Heat	Day 15	C62	Rep 3	4.268	435.345	10.958	9.125	397.27	146.189	71.319	2.138
Recovery	HR2	Heat	Day 15	C64B	Rep 1	4.748	376.911	11.548	11.342	397.09	184.58	75.051	1.04233
Recovery	HR2	Heat	Day 15	C64B	Rep 2	4.598	371.105	11.479	11.697	396.55	190.736	74.619	2.54393
Recovery	HR2	Heat	Day 15	C64B	Rep 3	4.718	433.293	11.123	11.541	399.6	188.242	72.361	2.44616
Recovery	HR2	Heat	Day 15	C64C	Rep 1	3.695	463.414	11.075	8.154	396.77	129.371	72.059	2.20677
Recovery	HR2	Heat	Day 15	C64C	Rep 2	3.732	450.102	10.819	7.406	393.25	116.416	70.441	1.98446
Recovery	HR2	Heat	Day 15	C64C	Rep 3	3.704	402.726	10.97	7.645	394.65	120.555	71.396	2.06398
Recovery	HR2	Heat	Day 15	DKT77	Rep 1	4.584	466.46	11.337	10.638	395.79	172.394	73.72	2.32068
Recovery	HR2	Heat	Day 15	DKT77	Rep 2	4.563	440.907	11.36	10.458	394.98	178.612	73.862	2.29191
Recovery	HR2	Heat	Day 15	DKT77	Rep 3	4.592	378.598	11.335	10.997	396.33	169.277	73.707	2.39482
Recovery	HR2	Heat	Day 15	Jwala	Rep 1	4.114	477.81	11.037	9.343	398.22	149.965	71.822	2.27103
Recovery	HR2	Heat	Day 15	Jwala	Rep 2	3.999	371.964	11.045	9.432	397.33	151.506	71.872	2.35859
Recovery	HR2	Heat	Day 15	Jwala	Rep 3	4.061	461.334	10.983	9.431	398.94	151.489	71.477	2.32233
Recovery	HR2	Heat	Day 15	PPR77	Rep 1	3.829	361.773	11.109	7.674	400.62	121.058	72.277	2.00418
Recovery	HR2	Heat	Day 15	PPR77	Rep 2	3.898	310.9	11.239	7.498	398.25	118.009	73.099	1.92355
Recovery	HR2	Heat	Day 15	PPR77	Rep 3	3.878	403.974	11.021	7.583	401	119.482	71.722	1.95539
Recovery	HR4	Heat	Day 17	BJ77	Rep 1	4.615	419.345	11.261	10.398	399.36	168.237	73.234	2.25309
Recovery	HR4	Heat	Day 17	BJ77	Rep 2	4.548	408.821	11.085	10.487	395.1	169.779	72.126	2.30585
Recovery	HR4	Heat	Day 17	BJ77	Rep 3	4.595	402.695	11.102	10.406	394.44	168.376	72.231	2.26464
Recovery	HR4	Heat	Day 17	C44	Rep 1	5.67	501.882	12.217	14.543	398.64	240.029	77.902	2.5649
Recovery	HR4	Heat	Day 17	C44	Rep 2	5.562	567.179	12.253	13.754	395.3	226.363	79.512	2.47285
Recovery	HR4	Heat	Day 17	C44	Rep 3	5.514	531.737	11.998	14.674	397.66	242.298	79.287	2.66123
Recovery	HR4	Heat	Day 17	C45C	Rep 1	5.148	495.145	11.394	13.086	394.86	214.794	74.081	2.54196
Recovery	HR4	Heat	Day 17	C45C	Rep 2	5.231	491.419	11.949	12.663	395.66	207.467	77.59	2.42076
Recovery	HR4	Heat	Day 17	C45C	Rep 3	5.147	443.807	11.692	12.12	395.33	198.062	75.962	2.35477
Recovery	HR4	Heat	Day 17	C62	Rep 1	4.538	383.631	11.244	9.696	396.54	156.079	73.13	2.13662
Recovery	HR4	Heat	Day 17	C62	Rep 2	4.537	315.515	11.202	10.489	393.44	169.813	72.866	2.31188
Recovery	HR4	Heat	Day 17	C62	Rep 3	4.388	469.125	11.502	9.497	400.07	152.632	74.762	2.16431
Recovery	HR4	Heat	Day 17	C64B	Rep 1	4.868	428.992	11.466	11.625	397.48	189.489	76.78	2.38804
Recovery	HR4	Heat	Day 17	C64B	Rep 2	4.718	428.073	11.751	12.098	399.65	197.681	76.339	2.56422
Recovery	HR4	Heat	Day 17	C64B	Rep 3	4.838	436.835	11.821	11.758	398.71	191.793	74.537	2.43034
Recovery	HR4	Heat	Day 17	C64C	Rep 1	3.815	397.368	11.38	8.454	397.32	134.567	73.988	2.21599
Recovery	HR4	Heat	Day 17	C64C	Rep 2	3.852	342.436	11.209	8.114	393.6	126.946	72.909	2.10644
Recovery	HR4	Heat	Day 17	C64C	Rep 3	3.824	371.721	11.143	8.014	396.23	128.678	72.49	2.09571
Recovery	HR4	Heat	Day 17	DKT77	Rep 1	4.704	469.168	11.709	11.408	393.3	185.731	77.322	2.42517
Recovery	HR4	Heat	Day 17	DKT77	Rep 2	4.683	478.46	11.907	11.478	395.32	186.943	76.07	2.45099
Recovery	HR4	Heat	Day 17	DKT77	Rep 3	4.712	408.782	11.934	11.039	393.41	179.339	77.494	2.34274
Recovery	HR4	Heat	Day 17	Jwala	Rep 1	4.234	391.215	11.53	9.754	396.47	155.524	74.938	2.30373
Recovery	HR4	Heat	Day 17	Jwala	Rep 2	4.119	486.271	11.399	9.645	398.29	155.195	74.113	2.34159
Recovery	HR4	Heat	Day 17	Jwala	Rep 3	4.181	423.491	11.617	9.664	395.66	157.083	75.487	2.31141
Recovery	HR4	Heat	Day 17	PPR77	Rep 1	3.949	397.818	11.307	8.246	396.25	130.965	73.529	2.08812
Recovery	HR4	Heat	Day 17	PPR77	Rep 2	4.018	413.707	11.641	8.086	394.12	128.194	75.641	2.01244
Recovery	HR4	Heat	Day 17	PPR77	Rep 3	3.998	406.043	11.679	8.064	394.66	127.812	75.883	2.01701
Stress	CT6	Control	Day 12	BJ77	Rep 1	4.507	425.09	11.321	10.552	395.15	216.704	70.663	2.34125
Stress	CT6	Control	Day 12	BJ77	Rep 2	4.486	472.416	11.531	11.264	394.27	229.035	69.335	2.51092
Stress	CT6	Control	Day 12	BJ77	Rep 3	4.497	496.185	11.45	9.957	395.83	206.235	70.095	2.21414
Stress	CT6	Control	Day 12	C44	Rep 1	4.61	499.166	12.46	12.422	398.74	248.439	75.085	2.69458
Stress	CT6	Control	Day 12	C44	Rep 2	5.436	415.1	12.571	11.965	397.62	258.007	77.078	2.20107
Stress	CT6	Control	Day 12	C44	Rep 3	4.336	461.955	12.256	12.965	395.43	240.687	76.325	2.99008
Stress	CT6	Control	Day 12	C45C	Rep 1	5.079	498.787	12.349	11.707	395.29	236.382	75.73	2.30498
Stress	CT6	Control	Day 12	C45C	Rep 2	5.153	450.353	11.883	11.874	399.22	239.111	72.73	2.30429
Stress	CT6	Control	Day 12	C45C	Rep 3	5.06	374.727	11.908	11.415	395.1	230.998	72.832	2.25593
Stress	CT6	Control	Day 12	C62	Rep 1	4.45	368.354	11.604	10.725	395.65	219.374	71.015	2.41011
Stress	CT6	Control	Day 12	C62	Rep 2	4.439	377.665	11.577	10.191	394.62	210.288	70.897	2.29579
Stress	CT6	Control	Day 12	C62	Rep 3	4.29	389.822	11.725	10.461	396.51	214.964	71.837	2.43846
Stress	CT6	Control	Day 12	C64B	Rep 1	4.79	435.049	12.096	11.626	398.66	242.229	72.557	2.42714
Stress	CT6	Control	Day 12	C64B	Rep 2	4.63	424.392	12.347	12.045	394.73	242.236	74.129	2.60151
Stress	CT6	Control	Day 12	C64B	Rep 3	4.76	434.682	11.856	12.054	393.87	234.816	75.663	2.53235
Stress	CT6	Control	Day 12	C64C	Rep 1	3.697	473.004	11.465	9.451	392.03	163.21	72.049	2.5564
Stress	CT6	Control	Day 12	C64C	Rep 2	3.724	436.449	11.655	9.43	393.41	164.17	70.347	2.53222
Stress	CT6	Control	Day 12	C64C	Rep 3	3.686	447.723	11.742	9.363	395.56	162.05	71.606	2.54015
Stress	CT6	Control	Day 12	DKT77	Rep 1	4.644	524.313	12.129	11.039	396.18	224.812	74.336	2.37705
Stress	CT6	Control	Day 12	DKT77	Rep 2	4.605	355.88	12.353	11.035	395.17	224.58	75.699	2.39631
Stress	CT6	Control	Day 12	DKT77	Rep 3	4.616	394.769	12.205	11.149	397.63	226.391	74.711	2.41529
Stress	CT6	Control	Day 12	Jwala	Rep 1	4.136	526.565	11.752	10.389	395.64	213.717	72.004	2.51185
Stress	CT6	Control	Day 12	Jwala	Rep 2	4.031	291.718	11.514	10.344	397.22	212.775	70.446	2.56611
Stress	CT6	Control	Day 12	Jwala	Rep 3	4.073	501.044	11.944	10.345	396.55	213.118	73.271	2.5399
Stress	CT6	Control	Day 12	PPR77	Rep 1	3.87	483.577	11.643	9.594	392.9	200.437	71.474	2.47907
Stress	CT6	Control	Day 12	PPR77	Rep 2	3.9	519.964	11.994	9.792	399.8	203.704	73.642	2.51077
Stress	CT6	Control	Day 12	PPR77	Rep 3	3.821	520.488	12.072	9.798	392.59	203.971	74.19	2.56425
Stress	CT3	Control	Day 9	BJ77	Rep 1	4.27	409.045	11.528	8.046	392.3	173.3	70.644	1.88431
Stress	CT3	Control	Day 9	BJ77	Rep 2	4.361	463.302	11.312	7.959	393.27	171.793	69.277	1.82504
Stress	CT3	Control	Day 9	BJ77	Rep 3	4.187	392.955	11.575	7.922	392.49	170.989	70.885	1.89205
Stress	CT3	Control	Day 9	C44	Rep 1	3.11	414.942	12.203	8.958	395.63	188.443	74.696	2.88039
Stress	CT3	Control	Day 9	C44	Rep 2	3.282	503.243	12.104	8.737	393.27	184.778	74.126	2.6621
Stress	CT3	Control	Day 9	C44	Rep 3	3.982	498.955	11.908	9.201	396.71	192.815	72.889	2.31065
Stress	CT3	Control	Day 9	C45C	Rep 1	4.191	354.908	12.037	7.869	396.45	169.908	73.756	1.87759
Stress	CT3	Control	Day 9	C45C	Rep 2	4.29	520.727	11.852	7.813	394.07	168.775	72.533	1.82121
Stress	CT3	Control	Day 9	C45C	Rep 3	4.769	430.539	11.798	9.375	394.48	195.665	72.135	1.96582
Stress	CT3	Control	Day 9	C62	Rep 1	4.14	305.68	11.648	8.33	394.32	177.892	71.292	2.01208
Stress	CT3	Control	Day 9	C62	Rep 2	4.129	510.489	11.508	8.442	394.36	179.995	70.464	2.04456
Stress	CT3	Control	Day 9	C62	Rep 3	4.814	385.143	11.463	8.742	396.29	185.191	70.176	1.81595
Stress	CT3	Control	Day 9	C64B	Rep 1	3.84	438.598	11.946	10.048	395.95	207.485	73.125	2.61667
Stress	CT3	Control	Day 9	C64B	Rep 2	4.48	531.715	12.093	9.115	392.44	209.207	74.11	2.0346
Stress	CT3	Control	Day 9	C64B	Rep 3	4.45	522.297	11.867	10.138	394.33	191.325	72.627	2.2782
Stress	CT3	Control	Day 9	C64C	Rep 1	3.387	336.41	11.02	7.742	393.85	168.198	70.136	2.2858
Stress	CT3	Control	Day 9	C64C	Rep 2	3.414	410.65	11.566	7.731	394.8	168.17	70.986	2.2645
Stress	CT3	Control	Day 9	C64C	Rep 3	3.416	365.857	11.594	8.059	393.56	174.014	71.219	2.35919
Stress	CT3	Control	Day 9	DKT77	Rep 1	4.306	473.316	11.788	9.2	395.7	192.961	72.18	2.13655
Stress	CT3	Control	Day 9	DKT77	Rep 2	4.295	500.068	12.196	9.206	393.86	192.901	74.705	2.14342
Stress	CT3	Control	Day 9	DKT77	Rep 3	4.334	519.654	12.051	9.3	394.53	194.366	73.736	2.14582
Stress	CT3	Control	Day 9	Jwala	Rep 1	3.08	529.227	11.666	8.158	392.91	175.076	71.463	2.6487
Stress	CT3	Control	Day 9	Jwala	Rep 2	3.826	594.672	11.546	8.167	393.62	175.069	70.647	2.13461
Stress	CT3	Control	Day 9	Jwala	Rep 3	3.763	428.474	11.776	8.296	393.4	177.63	72.21	2.20462
Stress	CT3	Control	Day 9	PPR77	Rep 1	3.88	558.735	11.507	7.059	393.85	156.531	70.615	1.81933
Stress	CT3	Control	Day 9	PPR77	Rep 2	3.59	477.969	11.633	6.84	394.4	152.575	71.362	1.90529
Stress	CT3	Control	Day 9	PPR77	Rep 3	3.56	553.771	11.542	6.962	394.23	154.851	70.84	1.95562
Stress	DT6	Drought	Day 12	BJ77	Rep 1	3.498	323.871	10.12	4.848	392.46	117.91	61.734	1.38593
Stress	DT6	Drought	Day 12	BJ77	Rep 2	3.431	346.648	10.144	4.926	393.22	119.261	61.888	1.43573
Stress	DT6	Drought	Day 12	BJ77	Rep 3	3.488	322.027	10.308	5.077	391.14	121.713	62.868	1.45556
Stress	DT6	Drought	Day 12	C44	Rep 1	4.593	357.519	11.047	9.086	399.23	190.66	69.259	1.97823
Stress	DT6	Drought	Day 12	C44	Rep 2	4.475	351.774	11.175	9.387	396.8	196.469	68.25	2.09765
Stress	DT6	Drought	Day 12	C44	Rep 3	4.427	383.712	11.343	9.412	397.59	196.036	67.439	2.12604
Stress	DT6	Drought	Day 12	C45C	Rep 1	4.051	357.876	10.994	8.11	395.47	174.082	67.16	2.00197
Stress	DT6	Drought	Day 12	C45C	Rep 2	4.144	350.661	10.874	8.18	392.71	172.179	63.289	1.97394
Stress	DT6	Drought	Day 12	C45C	Rep 3	4.07	344.597	10.869	8.019	394.63	175.131	66.262	1.97027
Stress	DT6	Drought	Day 12	C62	Rep 1	3.441	289.408	10.513	5.289	395.37	125.222	64.625	1.53705
Stress	DT6	Drought	Day 12	C62	Rep 2	3.43	275.581	10.404	5.322	396.9	125.957	63.207	1.5516
Stress	DT6	Drought	Day 12	C62	Rep 3	3.281	319.598	10.594	5.358	391.2	126.58	64.17	1.63304
Stress	DT6	Drought	Day 12	C64B	Rep 1	3.781	350.671	11.039	7.442	397.14	162.349	67.388	1.96826
Stress	DT6	Drought	Day 12	C64B	Rep 2	3.621	353.073	10.814	7.643	395.62	161.621	66.016	2.11074
Stress	DT6	Drought	Day 12	C64B	Rep 3	3.751	345.793	10.613	7.4	396.09	165.993	64.696	1.97281
Stress	DT6	Drought	Day 12	C64C	Rep 1	2.688	294.298	10.024	3.141	392.29	88.508	63.216	1.16853
Stress	DT6	Drought	Day 12	C64C	Rep 2	2.715	277.856	10.158	3.03	394.16	86.749	62.084	1.11602
Stress	DT6	Drought	Day 12	C64C	Rep 3	2.677	245.089	10.14	3.09	396.24	87.951	62.022	1.15428
Stress	DT6	Drought	Day 12	DKT77	Rep 1	3.635	350.065	10.008	6.743	395.35	153.308	67.247	1.85502
Stress	DT6	Drought	Day 12	DKT77	Rep 2	3.596	335.896	10.782	6.876	396.63	140.705	65.76	1.91212
Stress	DT6	Drought	Day 12	DKT77	Rep 3	3.607	287.512	10.82	6.664	396.31	148.354	65.951	1.84752
Stress	DT6	Drought	Day 12	Jwala	Rep 1	2.966	257.424	10.62	4.309	395.68	109.412	64.847	1.4528
Stress	DT6	Drought	Day 12	Jwala	Rep 2	3.022	277.678	10.373	4.602	396.75	110.21	63.227	1.52283
Stress	DT6	Drought	Day 12	Jwala	Rep 3	3.064	328.891	10.476	4.47	394.82	111.363	63.989	1.45888
Stress	DT6	Drought	Day 12	PPR77	Rep 1	2.861	318.489	10.559	3.059	394.32	87.251	64.619	1.06921
Stress	DT6	Drought	Day 12	PPR77	Rep 2	2.891	276.806	10.652	3.126	393.88	84.442	65.155	1.08129
Stress	DT6	Drought	Day 12	PPR77	Rep 3	2.812	310.632	10.458	2.702	395.24	81.068	63.98	0.960882
Stress	DT3	Drought	Day 9	BJ77	Rep 1	3.58	481.581	10.824	6.09	394.73	139.422	66.19	1.70112
Stress	DT3	Drought	Day 9	BJ77	Rep 2	3.57	355.189	10.831	6.066	394.07	139.006	66.231	1.69916
Stress	DT3	Drought	Day 9	BJ77	Rep 3	3.513	494.273	10.744	5.833	395.55	134.807	65.631	1.6604
Stress	DT3	Drought	Day 9	C44	Rep 1	4.675	563.167	11.752	9.777	399.74	202.628	71.848	2.09134
Stress	DT3	Drought	Day 9	C44	Rep 2	4.557	554.95	11.89	9.633	397.51	200.297	72.773	2.11389
Stress	DT3	Drought	Day 9	C44	Rep 3	4.509	535.546	11.662	9.997	397.09	206.601	71.327	2.21712
Stress	DT3	Drought	Day 9	C45C	Rep 1	4.152	531.946	11.422	8.3	395.84	177.373	67.328	1.99904
Stress	DT3	Drought	Day 9	C45C	Rep 2	4.226	491.373	11.029	8.409	396.65	179.097	69.865	1.98982
Stress	DT3	Drought	Day 9	C45C	Rep 3	4.133	499.589	11.248	8.505	394.51	180.597	68.659	2.05783
Stress	DT3	Drought	Day 9	C62	Rep 1	3.523	355.096	10.922	5.732	398.83	132.895	65.176	1.62702
Stress	DT3	Drought	Day 9	C62	Rep 2	3.512	422.366	10.672	5.789	399.35	134.045	66.699	1.64835
Stress	DT3	Drought	Day 9	C62	Rep 3	3.363	362.355	11.077	5.693	396.81	132.383	67.735	1.69283
Stress	DT3	Drought	Day 9	C64B	Rep 1	3.863	539.105	11.573	7.993	393.907	171.892	70.769	2.06912
Stress	DT3	Drought	Day 9	C64B	Rep 2	3.703	420.95	11.47	7.732	393.95	167.535	70.168	2.08804
Stress	DT3	Drought	Day 9	C64B	Rep 3	3.833	363.277	11.199	7.986	394.74	171.771	68.404	2.08349
Stress	DT3	Drought	Day 9	C64C	Rep 1	2.77	557.409	11.073	3.569	395.58	95.921	67.819	1.28845
Stress	DT3	Drought	Day 9	C64C	Rep 2	2.797	378.963	10.832	3.579	393.36	96.258	66.344	1.27959
Stress	DT3	Drought	Day 9	C64C	Rep 3	2.759	343.741	10.744	3.532	393.79	95.607	65.842	1.28017
Stress	DT3	Drought	Day 9	DKT77	Rep 1	3.717	403.05	11.308	6.865	394	152.518	69.143	1.84692
Stress	DT3	Drought	Day 9	DKT77	Rep 2	3.678	572.684	11.488	7.001	393.63	154.711	70.229	1.90348
Stress	DT3	Drought	Day 9	DKT77	Rep 3	3.689	427.213	11.382	7.119	395.52	156.591	69.503	1.92979
Stress	DT3	Drought	Day 9	Jwala	Rep 1	3.209	368.117	11.275	4.949	394.36	119.496	67.449	1.54222
Stress	DT3	Drought	Day 9	Jwala	Rep 2	3.104	412.579	11.04	5.087	396.58	121.723	68.986	1.63885
Stress	DT3	Drought	Day 9	Jwala	Rep 3	3.146	532.268	10.989	5.146	395.81	123.072	67.233	1.63573
Stress	DT3	Drought	Day 9	PPR77	Rep 1	2.943	377.093	11.106	3.42	394.74	93.504	68.08	1.16208
Stress	DT3	Drought	Day 9	PPR77	Rep 2	2.973	455.341	11.144	3.56	394.59	95.765	68.267	1.19744
Stress	DT3	Drought	Day 9	PPR77	Rep 3	2.894	365.045	10.895	3.362	395.58	92.499	66.747	1.16171
Stress	DHT6	DryHeat	Day 12	BJ77	Rep 1	2.496	212.097	9.989	2.08	396.4	79.9	59.769	0.833333
Stress	DHT6	DryHeat	Day 12	BJ77	Rep 2	2.381	274.997	9.809	2.09	396.78	75.882	60.907	0.877782
Stress	DHT6	DryHeat	Day 12	BJ77	Rep 3	2.453	251.634	10.094	2.565	397.72	83.946	61.517	1.04566
Stress	DHT6	DryHeat	Day 12	C44	Rep 1	3.972	313.882	10.955	6.732	395.65	155.628	66.806	1.69486
Stress	DHT6	DryHeat	Day 12	C44	Rep 2	3.854	313.29	11.02	6.111	397.95	145.036	67.266	1.58563
Stress	DHT6	DryHeat	Day 12	C44	Rep 3	3.806	308.68	10.611	5.969	397.59	142.576	64.684	1.56831
Stress	DHT6	DryHeat	Day 12	C45C	Rep 1	3.43	307.937	10.658	5.255	392.45	130.373	62.78	1.53207
Stress	DHT6	DryHeat	Day 12	C45C	Rep 2	3.523	237.27	10.31	4.842	393.21	123.057	65.03	1.3744
Stress	DHT6	DryHeat	Day 12	C45C	Rep 3	3.449	250.931	10.593	4.723	393.3	120.833	64.514	1.36938
Stress	DHT6	DryHeat	Day 12	C62	Rep 1	2.706	200.948	10.309	2.713	395.04	86.346	62.827	1.00259
Stress	DHT6	DryHeat	Day 12	C62	Rep 2	2.664	217.109	10.084	3.178	396.55	94.563	61.454	1.19294
Stress	DHT6	DryHeat	Day 12	C62	Rep 3	2.66	235.958	10.382	2.38	394.44	80.741	63.336	0.894737
Stress	DHT6	DryHeat	Day 12	C64B	Rep 1	3.16	260.32	10.359	4.629	397.1	119.368	64.68	1.46487
Stress	DHT6	DryHeat	Day 12	C64B	Rep 2	3	250.089	10.611	4.834	399.61	123.081	64.424	1.61133
Stress	DHT6	DryHeat	Day 12	C64B	Rep 3	3.13	256.351	10.562	4.043	397.86	109.218	63.084	1.29169
Stress	DHT6	DryHeat	Day 12	C64C	Rep 1	2.14	230.722	10.27	0.127	397.02	42.046	62.737	0.0593458
Stress	DHT6	DryHeat	Day 12	C64C	Rep 2	1.71	221.891	9.948	0.114	397.09	41.984	60.756	0.0666667
Stress	DHT6	DryHeat	Day 12	C64C	Rep 3	1.689	197.571	10.117	0.093	396.89	41.783	61.874	0.0550622
Stress	DHT6	DryHeat	Day 12	DKT77	Rep 1	2.986	274.985	10.599	3.577	397.3	101.31	64.66	1.19792
Stress	DHT6	DryHeat	Day 12	DKT77	Rep 2	2.975	250.506	10.742	3.956	396.07	107.711	65.512	1.32975
Stress	DHT6	DryHeat	Day 12	DKT77	Rep 3	3.014	227.596	10.67	3.726	395.97	103.565	64.999	1.23623
Stress	DHT6	DryHeat	Day 12	Jwala	Rep 1	2.059	192.346	10.303	1.302	397.33	62.07	62.842	0.632346
Stress	DHT6	DryHeat	Day 12	Jwala	Rep 2	2.047	235.243	9.986	1.495	396.93	65.25	60.783	0.730337
Stress	DHT6	DryHeat	Day 12	Jwala	Rep 3	2.057	179.62	10.455	1.365	394.43	63.325	63.857	0.663588
Stress	DHT6	DryHeat	Day 12	PPR77	Rep 1	1.847	196.428	10.273	0.375	395.79	46.504	62.807	0.203032
Stress	DHT6	DryHeat	Day 12	PPR77	Rep 2	1.836	174.006	10.281	0.347	396.07	45.856	62.804	0.188998
Stress	DHT6	DryHeat	Day 12	PPR77	Rep 3	2.086	209.508	10.081	0.359	397.58	46.227	61.596	0.1721
Stress	DHT3	DryHeat	Day 9	BJ77	Rep 1	3.137	371.799	10.754	4.09	395.45	111.8	65.743	1.30379
Stress	DHT3	DryHeat	Day 9	BJ77	Rep 2	3.07	346.27	10.561	4.1	395.3	109.825	64.523	1.3355
Stress	DHT3	DryHeat	Day 9	BJ77	Rep 3	3.127	313.781	10.781	4.575	394.6	117.889	65.866	1.46306
Stress	DHT3	DryHeat	Day 9	C44	Rep 1	4.232	431.504	11.726	7.979	397.42	189.572	69.412	1.8854
Stress	DHT3	DryHeat	Day 9	C44	Rep 2	4.114	430.966	11.844	8.121	399.03	178.979	72.484	1.97399
Stress	DHT3	DryHeat	Day 9	C44	Rep 3	4.066	431.183	11.359	8.742	397.85	176.52	71.68	2.15002
Stress	DHT3	DryHeat	Day 9	C45C	Rep 1	3.69	415.191	11.525	6.852	395.31	164.316	67.058	1.85691
Stress	DHT3	DryHeat	Day 9	C45C	Rep 2	3.783	428.412	10.987	6.733	396.63	157	69.413	1.7798
Stress	DHT3	DryHeat	Day 9	C45C	Rep 3	3.709	397.205	11.367	7.265	396.55	154.776	70.514	1.95875
Stress	DHT3	DryHeat	Day 9	C62	Rep 1	3.08	355.064	11.096	4.723	393.62	120.289	67.802	1.53344
Stress	DHT3	DryHeat	Day 9	C62	Rep 2	3.069	353.458	10.572	4.39	393.78	128.506	64.544	1.43043
Stress	DHT3	DryHeat	Day 9	C62	Rep 3	2.92	370.188	10.991	5.188	397.61	114.685	67.194	1.77671
Stress	DHT3	DryHeat	Day 9	C64B	Rep 1	3.42	397.395	11.294	6.639	393.22	153.311	68.999	1.94123
Stress	DHT3	DryHeat	Day 9	C64B	Rep 2	3.26	404.652	11.158	6.844	396.5	157.025	68.197	2.09939
Stress	DHT3	DryHeat	Day 9	C64B	Rep 3	3.39	418.027	11.173	6.053	395.43	143.161	68.237	1.78555
Stress	DHT3	DryHeat	Day 9	C64C	Rep 1	2.327	327.523	11.135	2.137	395.78	75.989	68.207	0.91835
Stress	DHT3	DryHeat	Day 9	C64C	Rep 2	2.354	351.357	10.861	2.124	398.62	75.927	66.526	0.902294
Stress	DHT3	DryHeat	Day 9	C64C	Rep 3	2.316	366.014	10.841	2.103	395.53	75.727	66.456	0.908031
Stress	DHT3	DryHeat	Day 9	DKT77	Rep 1	3.246	412.552	11.509	5.587	398.03	135.253	70.414	1.7212
Stress	DHT3	DryHeat	Day 9	DKT77	Rep 2	3.235	414.415	11.497	5.966	393.64	141.655	70.283	1.8442
Stress	DHT3	DryHeat	Day 9	DKT77	Rep 3	3.274	385.736	11.24	5.736	397.64	137.508	68.605	1.75199
Stress	DHT3	DryHeat	Day 9	Jwala	Rep 1	2.766	383.985	11.066	3.312	394.16	96.014	67.664	1.1974
Stress	DHT3	DryHeat	Day 9	Jwala	Rep 2	2.661	386.036	10.98	3.505	395.42	99.193	67.071	1.31717
Stress	DHT3	DryHeat	Day 9	Jwala	Rep 3	2.703	374.569	11.183	3.375	392.48	97.268	68.462	1.24861
Stress	DHT3	DryHeat	Day 9	PPR77	Rep 1	2.451	382.34	11.043	2.385	393.97	80.448	67.682	0.973072
Stress	DHT3	DryHeat	Day 9	PPR77	Rep 2	2.53	327.852	11.289	2.357	396.41	79.799	69.185	0.931621
Stress	DHT3	DryHeat	Day 9	PPR77	Rep 3	2.5	346.438	10.8	2.369	395.89	80.17	66.146	0.9476
Stress	HT6	Heat	Day 12	BJ77	Rep 1	4.037	352.143	10.43	6.423	395.39	145.189	63.694	1.59103
Stress	HT6	Heat	Day 12	BJ77	Rep 2	3.97	350.961	10.293	6.47	397.22	146.003	62.828	1.62972
Stress	HT6	Heat	Day 12	BJ77	Rep 3	4.027	404.079	10.617	6.461	392.31	145.684	64.827	1.60442
Stress	HT6	Heat	Day 12	C44	Rep 1	5.132	472.026	11.458	10.818	396.65	220.658	69.983	2.10795
Stress	HT6	Heat	Day 12	C44	Rep 2	5.014	465.275	11.467	10.153	394.62	209.303	68.368	2.02493
Stress	HT6	Heat	Day 12	C44	Rep 3	4.966	473.584	11.194	10.823	395.16	220.908	70.094	2.17942
Stress	HT6	Heat	Day 12	C45C	Rep 1	4.59	415.738	10.703	9.251	397.55	193.844	65.262	2.01547
Stress	HT6	Heat	Day 12	C45C	Rep 2	4.683	444.006	11.295	8.878	399.62	184.875	69.064	1.89579
Stress	HT6	Heat	Day 12	C45C	Rep 3	4.609	475.025	10.905	8.752	398.4	187.22	66.485	1.89889
Stress	HT6	Heat	Day 12	C62	Rep 1	3.98	352.611	10.474	6.07	395.91	145.009	66.498	1.52513
Stress	HT6	Heat	Day 12	C62	Rep 2	3.969	416.227	10.89	6.422	395.28	138.749	63.92	1.61804
Stress	HT6	Heat	Day 12	C62	Rep 3	3.82	419.735	10.717	6.06	396.22	138.739	65.457	1.58639
Stress	HT6	Heat	Day 12	C64B	Rep 1	4.32	361.321	10.902	8.496	396.06	180.604	69.209	1.96667
Stress	HT6	Heat	Day 12	C64B	Rep 2	4.16	355.505	11.248	8.642	395.51	177.157	68.767	2.0774
Stress	HT6	Heat	Day 12	C64B	Rep 3	4.29	417.703	11.327	8.297	398.57	183.296	66.519	1.93403
Stress	HT6	Heat	Day 12	C64C	Rep 1	3.227	434.472	10.548	5.069	395.7	121.901	66.177	1.57081
Stress	HT6	Heat	Day 12	C64C	Rep 2	3.254	447.774	10.814	4.311	392.17	108.936	64.549	1.32483
Stress	HT6	Heat	Day 12	C64C	Rep 3	3.216	387.076	10.689	4.54	393.56	113.065	65.494	1.41169
Stress	HT6	Heat	Day 12	DKT77	Rep 1	4.146	450.86	11.106	7.583	394.75	164.954	68.02	1.82899
Stress	HT6	Heat	Day 12	DKT77	Rep 2	4.135	425.317	11.139	7.952	393.95	171.182	67.868	1.9231
Stress	HT6	Heat	Day 12	DKT77	Rep 3	4.174	363.018	11.124	7.423	395.31	161.857	67.875	1.77839
Stress	HT6	Heat	Day 12	Jwala	Rep 1	3.666	462.2	10.796	6.278	397.17	142.515	65.96	1.71249
Stress	HT6	Heat	Day 12	Jwala	Rep 2	3.561	356.364	10.814	6.377	396.29	144.066	66.02	1.79079
Stress	HT6	Heat	Day 12	Jwala	Rep 3	3.603	445.714	10.732	6.356	397.88	144.029	65.605	1.76409
Stress	HT6	Heat	Day 12	PPR77	Rep 1	3.351	346.133	10.838	4.579	399.54	113.578	67.217	1.36646
Stress	HT6	Heat	Day 12	PPR77	Rep 2	3.43	295.27	10.978	4.413	397.18	112.002	65.83	1.28659
Stress	HT6	Heat	Day 12	PPR77	Rep 3	3.4	388.334	10.75	4.488	399.92	110.539	66.385	1.32
Stress	HT3	Heat	Day 9	BJ77	Rep 1	4.157	393.201	11.01	7.323	398.3	160.777	66.254	1.76161
Stress	HT3	Heat	Day 9	BJ77	Rep 2	4.09	403.725	10.834	7.412	394.04	160.926	66.369	1.81222
Stress	HT3	Heat	Day 9	BJ77	Rep 3	4.147	387.085	10.861	7.341	393.39	162.319	67.362	1.7702
Stress	HT3	Heat	Day 9	C44	Rep 1	5.252	486.292	11.777	11.508	397.62	218.933	72.06	2.19117
Stress	HT3	Heat	Day 9	C44	Rep 2	5.134	516.157	12.032	10.709	394.27	232.609	73.67	2.0859
Stress	HT3	Heat	Day 9	C44	Rep 3	5.086	551.589	12.006	11.629	396.63	234.868	73.455	2.28647
Stress	HT3	Heat	Day 9	C45C	Rep 1	4.71	428.227	11.481	10.031	393.82	190.642	68.239	2.12972
Stress	HT3	Heat	Day 9	C45C	Rep 2	4.803	475.829	11.173	9.618	394.63	200.037	71.738	2.0025
Stress	HT3	Heat	Day 9	C45C	Rep 3	4.729	479.545	11.718	9.085	394.31	207.354	70.13	1.92112
Stress	HT3	Heat	Day 9	C62	Rep 1	4.1	368.031	11.013	6.641	395.5	148.639	67.278	1.61976
Stress	HT3	Heat	Day 9	C62	Rep 2	4.089	299.905	10.961	7.424	392.39	145.182	68.9	1.8156
Stress	HT3	Heat	Day 9	C62	Rep 3	3.94	453.515	11.261	6.432	399.02	162.363	67.004	1.63249
Stress	HT3	Heat	Day 9	C64B	Rep 1	4.44	413.402	11.245	8.58	396.45	182.059	68.695	1.93243
Stress	HT3	Heat	Day 9	C64B	Rep 2	4.28	412.483	11.6	9.043	398.61	184.363	70.487	2.11285
Stress	HT3	Heat	Day 9	C64B	Rep 3	4.41	421.235	11.52	8.713	397.68	190.241	70.938	1.97574
Stress	HT3	Heat	Day 9	C64C	Rep 1	3.347	381.738	11.119	5.369	396.25	119.456	68.106	1.60412
Stress	HT3	Heat	Day 9	C64C	Rep 2	3.374	326.796	10.938	5.019	392.52	121.198	67.017	1.48755
Stress	HT3	Heat	Day 9	C64C	Rep 3	3.336	356.071	10.862	4.909	395.14	127.097	66.588	1.47152
Stress	HT3	Heat	Day 9	DKT77	Rep 1	4.266	393.202	11.488	8.353	392.26	171.919	70.228	1.95804
Stress	HT3	Heat	Day 9	DKT77	Rep 2	4.255	462.87	11.676	8.433	394.29	178.291	71.47	1.9819
Stress	HT3	Heat	Day 9	DKT77	Rep 3	4.294	453.568	11.723	8.004	392.39	179.513	71.662	1.864
Stress	HT3	Heat	Day 9	Jwala	Rep 1	3.786	407.891	11.168	6.689	395.42	147.755	68.261	1.76677
Stress	HT3	Heat	Day 9	Jwala	Rep 2	3.681	470.661	11.289	6.59	397.25	149.633	69.076	1.79027
Stress	HT3	Heat	Day 9	Jwala	Rep 3	3.723	375.595	11.366	6.589	394.6	148.064	69.615	1.76981
Stress	HT3	Heat	Day 9	PPR77	Rep 1	3.471	382.188	11.036	5.151	395.17	120.332	67.637	1.48401
Stress	HT3	Heat	Day 9	PPR77	Rep 2	3.55	390.403	11.38	5.001	393.05	120.724	69.759	1.40873
Stress	HT3	Heat	Day 9	PPR77	Rep 3	3.52	398.067	11.408	4.969	393.58	123.485	69.991	1.41165

## Sheet: RWC_Scores
Condition	Treatment	trt	Day	Genotype	Replication	Relative water content, %	Wilting scores, 1-5	Leaf heat damange, 5-100%	Heat injury index, 1-5
Stress	Control 13	Control	Day 13	BJ77	Rep 1	80.8	1	5	1
Stress	Control 13	Control	Day 13	BJ77	Rep 2	75.34	1	5	1
Stress	Control 13	Control	Day 13	BJ77	Rep 3	94.34	1	5	1
Stress	Control 13	Control	Day 13	C44	Rep 1	97.42	1	5	1
Stress	Control 13	Control	Day 13	C44	Rep 2	97.4	1	5	1
Stress	Control 13	Control	Day 13	C44	Rep 3	92.14	1	5	1
Stress	Control 13	Control	Day 13	C45C	Rep 1	87.3	1	5	1
Stress	Control 13	Control	Day 13	C45C	Rep 2	97	1	5	1
Stress	Control 13	Control	Day 13	C45C	Rep 3	91.48	1	5	1
Stress	Control 13	Control	Day 13	C62	Rep 1	85.4	1	5	1
Stress	Control 13	Control	Day 13	C62	Rep 2	82.6	1	5	1
Stress	Control 13	Control	Day 13	C62	Rep 3	86.64	1	5	1
Stress	Control 13	Control	Day 13	C64B	Rep 1	90.9	1	5	1
Stress	Control 13	Control	Day 13	C64B	Rep 2	87.04	1	5	1
Stress	Control 13	Control	Day 13	C64B	Rep 3	96.88	1	5	1
Stress	Control 13	Control	Day 13	C64C	Rep 1	76.88	1	5	1
Stress	Control 13	Control	Day 13	C64C	Rep 2	82.9	1	5	1
Stress	Control 13	Control	Day 13	C64C	Rep 3	84.82	1	5	1
Stress	Control 13	Control	Day 13	DKT77	Rep 1	91.82	1	5	1
Stress	Control 13	Control	Day 13	DKT77	Rep 2	85	1	5	1
Stress	Control 13	Control	Day 13	DKT77	Rep 3	91.4	1	5	1
Stress	Control 13	Control	Day 13	Jwala	Rep 1	85.04	1	5	1
Stress	Control 13	Control	Day 13	Jwala	Rep 2	88.6	1	5	1
Stress	Control 13	Control	Day 13	Jwala	Rep 3	83.7	1	5	1
Stress	Control 13	Control	Day 13	PPR77	Rep 1	83.48	1	5	1
Stress	Control 13	Control	Day 13	PPR77	Rep 2	86.64	1	5	1
Stress	Control 13	Control	Day 13	PPR77	Rep 3	75.2	1	5	1
Stress	Drought 13	Drought	Day 13	BJ77	Rep 1	69.7	3	5	1
Stress	Drought 13	Drought	Day 13	BJ77	Rep 2	66.68	4	5	1
Stress	Drought 13	Drought	Day 13	BJ77	Rep 3	62.82	3	5	1
Stress	Drought 13	Drought	Day 13	C44	Rep 1	84.84	2	5	1
Stress	Drought 13	Drought	Day 13	C44	Rep 2	82.82	1	5	1
Stress	Drought 13	Drought	Day 13	C44	Rep 3	88.62	1	5	1
Stress	Drought 13	Drought	Day 13	C45C	Rep 1	76.82	2	5	1
Stress	Drought 13	Drought	Day 13	C45C	Rep 2	80.9	3	5	1
Stress	Drought 13	Drought	Day 13	C45C	Rep 3	76.88	2	5	1
Stress	Drought 13	Drought	Day 13	C62	Rep 1	66.18	3	5	1
Stress	Drought 13	Drought	Day 13	C62	Rep 2	67.56	2	5	1
Stress	Drought 13	Drought	Day 13	C62	Rep 3	65.22	3	5	1
Stress	Drought 13	Drought	Day 13	C64B	Rep 1	76.82	2	5	1
Stress	Drought 13	Drought	Day 13	C64B	Rep 2	74.14	3	5	1
Stress	Drought 13	Drought	Day 13	C64B	Rep 3	72.9	2	5	1
Stress	Drought 13	Drought	Day 13	C64C	Rep 1	55.48	3	5	1
Stress	Drought 13	Drought	Day 13	C64C	Rep 2	59.88	3	5	1
Stress	Drought 13	Drought	Day 13	C64C	Rep 3	73.7	3	5	1
Stress	Drought 13	Drought	Day 13	DKT77	Rep 1	74	2	5	1
Stress	Drought 13	Drought	Day 13	DKT77	Rep 2	72.86	3	5	1
Stress	Drought 13	Drought	Day 13	DKT77	Rep 3	75.04	3	5	1
Stress	Drought 13	Drought	Day 13	Jwala	Rep 1	73.1	3	5	1
Stress	Drought 13	Drought	Day 13	Jwala	Rep 2	74.4	3	5	1
Stress	Drought 13	Drought	Day 13	Jwala	Rep 3	71.56	2	5	1
Stress	Drought 13	Drought	Day 13	PPR77	Rep 1	58.62	3	5	1
Stress	Drought 13	Drought	Day 13	PPR77	Rep 2	65.3	3	5	1
Stress	Drought 13	Drought	Day 13	PPR77	Rep 3	63.42	3	5	1
Stress	DryHeat 13	DryHeat	Day 13	BJ77	Rep 1	64.7	5	65	4
Stress	DryHeat 13	DryHeat	Day 13	BJ77	Rep 2	61.5	4	60	5
Stress	DryHeat 13	DryHeat	Day 13	BJ77	Rep 3	58.48	4	60	5
Stress	DryHeat 13	DryHeat	Day 13	C44	Rep 1	81.5	3	45	4
Stress	DryHeat 13	DryHeat	Day 13	C44	Rep 2	77.22	3	50	3
Stress	DryHeat 13	DryHeat	Day 13	C44	Rep 3	78.4	4	55	4
Stress	DryHeat 13	DryHeat	Day 13	C45C	Rep 1	73.68	4	55	4
Stress	DryHeat 13	DryHeat	Day 13	C45C	Rep 2	69.24	3	50	3
Stress	DryHeat 13	DryHeat	Day 13	C45C	Rep 3	70.16	4	65	4
Stress	DryHeat 13	DryHeat	Day 13	C62	Rep 1	64.2	4	65	5
Stress	DryHeat 13	DryHeat	Day 13	C62	Rep 2	65.2	5	70	5
Stress	DryHeat 13	DryHeat	Day 13	C62	Rep 3	62.7	4	60	4
Stress	DryHeat 13	DryHeat	Day 13	C64B	Rep 1	67.36	4	55	3
Stress	DryHeat 13	DryHeat	Day 13	C64B	Rep 2	69.1	3	65	4
Stress	DryHeat 13	DryHeat	Day 13	C64B	Rep 3	67.04	4	60	4
Stress	DryHeat 13	DryHeat	Day 13	C64C	Rep 1	58.62	5	5	5
Stress	DryHeat 13	DryHeat	Day 13	C64C	Rep 2	59	5	70	5
Stress	DryHeat 13	DryHeat	Day 13	C64C	Rep 3	58.62	4	75	5
Stress	DryHeat 13	DryHeat	Day 13	DKT77	Rep 1	67.48	3	70	5
Stress	DryHeat 13	DryHeat	Day 13	DKT77	Rep 2	74.18	4	60	4
Stress	DryHeat 13	DryHeat	Day 13	DKT77	Rep 3	67.48	4	65	4
Stress	DryHeat 13	DryHeat	Day 13	Jwala	Rep 1	67.2	5	5	5
Stress	DryHeat 13	DryHeat	Day 13	Jwala	Rep 2	65.2	5	70	5
Stress	DryHeat 13	DryHeat	Day 13	Jwala	Rep 3	65.1	5	75	4
Stress	DryHeat 13	DryHeat	Day 13	PPR77	Rep 1	65.14	5	65	4
Stress	DryHeat 13	DryHeat	Day 13	PPR77	Rep 2	52.68	5	70	5
Stress	DryHeat 13	DryHeat	Day 13	PPR77	Rep 3	62.5	5	70	5
Stress	Heat 13	Heat	Day 13	BJ77	Rep 1	74.8	3	45	4
Stress	Heat 13	Heat	Day 13	BJ77	Rep 2	67.48	3	45	4
Stress	Heat 13	Heat	Day 13	BJ77	Rep 3	76.62	2	40	3
Stress	Heat 13	Heat	Day 13	C44	Rep 1	85.94	2	35	3
Stress	Heat 13	Heat	Day 13	C44	Rep 2	85.22	2	30	2
Stress	Heat 13	Heat	Day 13	C44	Rep 3	84.86	2	25	2
Stress	Heat 13	Heat	Day 13	C45C	Rep 1	82.16	2	35	2
Stress	Heat 13	Heat	Day 13	C45C	Rep 2	80.64	3	35	3
Stress	Heat 13	Heat	Day 13	C45C	Rep 3	79.8	2	30	2
Stress	Heat 13	Heat	Day 13	C62	Rep 1	72.14	3	45	4
Stress	Heat 13	Heat	Day 13	C62	Rep 2	77.1	3	45	4
Stress	Heat 13	Heat	Day 13	C62	Rep 3	74.06	3	45	4
Stress	Heat 13	Heat	Day 13	C64B	Rep 1	77.52	3	40	3
Stress	Heat 13	Heat	Day 13	C64B	Rep 2	81.52	3	40	3
Stress	Heat 13	Heat	Day 13	C64B	Rep 3	83	2	30	2
Stress	Heat 13	Heat	Day 13	C64C	Rep 1	71.06	3	45	4
Stress	Heat 13	Heat	Day 13	C64C	Rep 2	74.84	3	45	4
Stress	Heat 13	Heat	Day 13	C64C	Rep 3	78.92	3	45	3
Stress	Heat 13	Heat	Day 13	DKT77	Rep 1	81.7	3	45	3
Stress	Heat 13	Heat	Day 13	DKT77	Rep 2	80.34	3	45	3
Stress	Heat 13	Heat	Day 13	DKT77	Rep 3	73.54	2	35	2
Stress	Heat 13	Heat	Day 13	Jwala	Rep 1	78.82	3	50	4
Stress	Heat 13	Heat	Day 13	Jwala	Rep 2	67.56	3	45	4
Stress	Heat 13	Heat	Day 13	Jwala	Rep 3	76.74	3	45	3
Stress	Heat 13	Heat	Day 13	PPR77	Rep 1	70.08	3	45	4
Stress	Heat 13	Heat	Day 13	PPR77	Rep 2	67.28	3	45	4
Stress	Heat 13	Heat	Day 13	PPR77	Rep 3	64.96	3	50	4
Recovery	Control 18	Control	Day 18	BJ77	Rep 1	83.2	1	5	1
Recovery	Control 18	Control	Day 18	BJ77	Rep 2	78.54	1	5	1
Recovery	Control 18	Control	Day 18	BJ77	Rep 3	97.54	1	5	1
Recovery	Control 18	Control	Day 18	C44	Rep 1	99.82	1	5	1
Recovery	Control 18	Control	Day 18	C44	Rep 2	99.8	1	5	1
Recovery	Control 18	Control	Day 18	C44	Rep 3	94.54	1	5	1
Recovery	Control 18	Control	Day 18	C45C	Rep 1	90.5	1	5	1
Recovery	Control 18	Control	Day 18	C45C	Rep 2	99.4	1	5	1
Recovery	Control 18	Control	Day 18	C45C	Rep 3	93.88	1	5	1
Recovery	Control 18	Control	Day 18	C62	Rep 1	88.6	1	5	1
Recovery	Control 18	Control	Day 18	C62	Rep 2	85	1	5	1
Recovery	Control 18	Control	Day 18	C62	Rep 3	89.04	1	5	1
Recovery	Control 18	Control	Day 18	C64B	Rep 1	93.3	1	5	1
Recovery	Control 18	Control	Day 18	C64B	Rep 2	90.24	1	5	1
Recovery	Control 18	Control	Day 18	C64B	Rep 3	100.08	1	5	1
Recovery	Control 18	Control	Day 18	C64C	Rep 1	80.88	1	5	1
Recovery	Control 18	Control	Day 18	C64C	Rep 2	86.1	1	5	1
Recovery	Control 18	Control	Day 18	C64C	Rep 3	87.22	1	5	1
Recovery	Control 18	Control	Day 18	DKT77	Rep 1	94.22	1	5	1
Recovery	Control 18	Control	Day 18	DKT77	Rep 2	88.2	1	5	1
Recovery	Control 18	Control	Day 18	DKT77	Rep 3	93.8	1	5	1
Recovery	Control 18	Control	Day 18	Jwala	Rep 1	88.24	1	5	1
Recovery	Control 18	Control	Day 18	Jwala	Rep 2	91	1	5	1
Recovery	Control 18	Control	Day 18	Jwala	Rep 3	86.9	1	5	1
Recovery	Control 18	Control	Day 18	PPR77	Rep 1	85.88	1	5	1
Recovery	Control 18	Control	Day 18	PPR77	Rep 2	90.64	1	5	1
Recovery	Control 18	Control	Day 18	PPR77	Rep 3	78.4	1	5	1
Recovery	Drought 18	Drought	Day 18	BJ77	Rep 1	72.1	3	5	1
Recovery	Drought 18	Drought	Day 18	BJ77	Rep 2	69.88	2	5	1
Recovery	Drought 18	Drought	Day 18	BJ77	Rep 3	66.02	2	5	1
Recovery	Drought 18	Drought	Day 18	C44	Rep 1	87.24	2	5	1
Recovery	Drought 18	Drought	Day 18	C44	Rep 2	85.22	2	5	1
Recovery	Drought 18	Drought	Day 18	C44	Rep 3	91.02	2	5	1
Recovery	Drought 18	Drought	Day 18	C45C	Rep 1	80.02	2	5	1
Recovery	Drought 18	Drought	Day 18	C45C	Rep 2	83.3	2	5	1
Recovery	Drought 18	Drought	Day 18	C45C	Rep 3	79.28	2	5	1
Recovery	Drought 18	Drought	Day 18	C62	Rep 1	69.38	2	5	1
Recovery	Drought 18	Drought	Day 18	C62	Rep 2	69.96	3	5	1
Recovery	Drought 18	Drought	Day 18	C62	Rep 3	67.62	3	5	1
Recovery	Drought 18	Drought	Day 18	C64B	Rep 1	79.22	2	5	1
Recovery	Drought 18	Drought	Day 18	C64B	Rep 2	77.34	2	5	1
Recovery	Drought 18	Drought	Day 18	C64B	Rep 3	76.1	3	5	1
Recovery	Drought 18	Drought	Day 18	C64C	Rep 1	59.48	3	5	1
Recovery	Drought 18	Drought	Day 18	C64C	Rep 2	63.08	3	5	1
Recovery	Drought 18	Drought	Day 18	C64C	Rep 3	76.1	3	5	1
Recovery	Drought 18	Drought	Day 18	DKT77	Rep 1	76.4	2	5	1
Recovery	Drought 18	Drought	Day 18	DKT77	Rep 2	76.06	3	5	1
Recovery	Drought 18	Drought	Day 18	DKT77	Rep 3	77.44	2	5	1
Recovery	Drought 18	Drought	Day 18	Jwala	Rep 1	76.3	3	5	1
Recovery	Drought 18	Drought	Day 18	Jwala	Rep 2	76.8	3	5	1
Recovery	Drought 18	Drought	Day 18	Jwala	Rep 3	74.76	2	5	1
Recovery	Drought 18	Drought	Day 18	PPR77	Rep 1	61.02	2	5	1
Recovery	Drought 18	Drought	Day 18	PPR77	Rep 2	69.3	3	5	1
Recovery	Drought 18	Drought	Day 18	PPR77	Rep 3	66.62	3	5	1
Recovery	DryHeat 18	DryHeat	Day 18	BJ77	Rep 1	67.1	3	35	3
Recovery	DryHeat 18	DryHeat	Day 18	BJ77	Rep 2	64.7	4	30	2
Recovery	DryHeat 18	DryHeat	Day 18	BJ77	Rep 3	61.68	3	40	3
Recovery	DryHeat 18	DryHeat	Day 18	C44	Rep 1	83.9	2	25	2
Recovery	DryHeat 18	DryHeat	Day 18	C44	Rep 2	79.62	3	20	2
Recovery	DryHeat 18	DryHeat	Day 18	C44	Rep 3	80.8	2	15	2
Recovery	DryHeat 18	DryHeat	Day 18	C45C	Rep 1	76.88	3	20	2
Recovery	DryHeat 18	DryHeat	Day 18	C45C	Rep 2	71.64	3	25	2
Recovery	DryHeat 18	DryHeat	Day 18	C45C	Rep 3	72.56	2	20	2
Recovery	DryHeat 18	DryHeat	Day 18	C62	Rep 1	67.4	3	30	3
Recovery	DryHeat 18	DryHeat	Day 18	C62	Rep 2	67.6	3	35	3
Recovery	DryHeat 18	DryHeat	Day 18	C62	Rep 3	65.1	3	35	3
Recovery	DryHeat 18	DryHeat	Day 18	C64B	Rep 1	69.76	3	30	2
Recovery	DryHeat 18	DryHeat	Day 18	C64B	Rep 2	72.3	3	30	2
Recovery	DryHeat 18	DryHeat	Day 18	C64B	Rep 3	70.24	3	20	2
Recovery	DryHeat 18	DryHeat	Day 18	C64C	Rep 1	62.62	3	35	3
Recovery	DryHeat 18	DryHeat	Day 18	C64C	Rep 2	62.2	4	35	4
Recovery	DryHeat 18	DryHeat	Day 18	C64C	Rep 3	61.02	3	40	3
Recovery	DryHeat 18	DryHeat	Day 18	DKT77	Rep 1	69.88	2	35	3
Recovery	DryHeat 18	DryHeat	Day 18	DKT77	Rep 2	77.38	3	35	3
Recovery	DryHeat 18	DryHeat	Day 18	DKT77	Rep 3	69.88	3	25	2
Recovery	DryHeat 18	DryHeat	Day 18	Jwala	Rep 1	70.4	4	0	4
Recovery	DryHeat 18	DryHeat	Day 18	Jwala	Rep 2	67.6	3	35	3
Recovery	DryHeat 18	DryHeat	Day 18	Jwala	Rep 3	68.3	3	40	3
Recovery	DryHeat 18	DryHeat	Day 18	PPR77	Rep 1	67.54	3	35	3
Recovery	DryHeat 18	DryHeat	Day 18	PPR77	Rep 2	56.68	3	35	3
Recovery	DryHeat 18	DryHeat	Day 18	PPR77	Rep 3	65.7	4	40	4
Recovery	Heat 18	Heat	Day 18	BJ77	Rep 1	77.2	2	25	3
Recovery	Heat 18	Heat	Day 18	BJ77	Rep 2	70.68	3	20	3
Recovery	Heat 18	Heat	Day 18	BJ77	Rep 3	79.82	2	30	2
Recovery	Heat 18	Heat	Day 18	C44	Rep 1	88.34	1	0	1
Recovery	Heat 18	Heat	Day 18	C44	Rep 2	88.42	1	10	1
Recovery	Heat 18	Heat	Day 18	C44	Rep 3	87.26	1	15	1
Recovery	Heat 18	Heat	Day 18	C45C	Rep 1	85.36	1	10	1
Recovery	Heat 18	Heat	Day 18	C45C	Rep 2	83.04	2	15	1
Recovery	Heat 18	Heat	Day 18	C45C	Rep 3	82.2	1	10	2
Recovery	Heat 18	Heat	Day 18	C62	Rep 1	75.34	2	20	2
Recovery	Heat 18	Heat	Day 18	C62	Rep 2	79.5	3	25	3
Recovery	Heat 18	Heat	Day 18	C62	Rep 3	76.46	2	25	3
Recovery	Heat 18	Heat	Day 18	C64B	Rep 1	79.92	2	20	2
Recovery	Heat 18	Heat	Day 18	C64B	Rep 2	84.72	2	20	2
Recovery	Heat 18	Heat	Day 18	C64B	Rep 3	86.2	2	10	1
Recovery	Heat 18	Heat	Day 18	C64C	Rep 1	75.06	2	25	3
Recovery	Heat 18	Heat	Day 18	C64C	Rep 2	78.04	3	25	3
Recovery	Heat 18	Heat	Day 18	C64C	Rep 3	81.32	2	30	3
Recovery	Heat 18	Heat	Day 18	DKT77	Rep 1	84.1	2	25	3
Recovery	Heat 18	Heat	Day 18	DKT77	Rep 2	83.54	3	25	3
Recovery	Heat 18	Heat	Day 18	DKT77	Rep 3	75.94	2	15	1
Recovery	Heat 18	Heat	Day 18	Jwala	Rep 1	82.02	3	0	3
Recovery	Heat 18	Heat	Day 18	Jwala	Rep 2	69.96	2	25	3
Recovery	Heat 18	Heat	Day 18	Jwala	Rep 3	79.94	2	30	3
Recovery	Heat 18	Heat	Day 18	PPR77	Rep 1	72.48	2	25	3
Recovery	Heat 18	Heat	Day 18	PPR77	Rep 2	71.28	2	25	3
Recovery	Heat 18	Heat	Day 18	PPR77	Rep 3	68.16	3	30	3

## Sheet: TL all
Day	Treatment	Genotype	Ambient temperature	Leaf temperature	Leaf temperature depression	Temperature difference	% cooling
day5	Pcont	BJ77	29.9	18.8	-11.1	11.1	37.1237
day5	Pcont	BJ77	29.9	21.5	-8.4	8.4	28.0936
day5	Pcont	BJ77	29.9	20.1	-9.8	9.8	32.7759
day5	Pdry	BJ77	29.9	18.8	-11.1	11.1	37.1237
day5	Pdry	BJ77	29.9	21.5	-8.4	8.4	28.0936
day5	Pdry	BJ77	29.9	20.1	-9.8	9.8	32.7759
day5	Pheat	BJ77	29.9	18.8	-11.1	11.1	37.1237
day5	Pheat	BJ77	29.9	21.5	-8.4	8.4	28.0936
day5	Pheat	BJ77	29.9	20.1	-9.8	9.8	32.7759
day5	Pdryheat	BJ77	29.9	18.8	-11.1	11.1	37.1237
day5	Pdryheat	BJ77	29.9	21.5	-8.4	8.4	28.0936
day5	Pdryheat	BJ77	29.9	20.1	-9.8	9.8	32.7759
day5	Pcont	C44	29.9	21.1	-8.8	8.8	29.4314
day5	Pcont	C44	29.9	20.7	-9.2	9.2	30.7692
day5	Pcont	C44	29.9	19.3	-10.6	10.6	35.4515
day5	Pdry	C44	29.9	21.1	-8.8	8.8	29.4314
day5	Pdry	C44	29.9	20.7	-9.2	9.2	30.7692
day5	Pdry	C44	29.9	19.3	-10.6	10.6	35.4515
day5	Pheat	C44	29.9	21.1	-8.8	8.8	29.4314
day5	Pheat	C44	29.9	20.7	-9.2	9.2	30.7692
day5	Pheat	C44	29.9	19.3	-10.6	10.6	35.4515
day5	Pdryheat	C44	29.9	21.1	-8.8	8.8	29.4314
day5	Pdryheat	C44	29.9	20.7	-9.2	9.2	30.7692
day5	Pdryheat	C44	29.9	19.3	-10.6	10.6	35.4515
day5	Pcont	C45C	29.9	20.5	-9.4	9.4	31.4381
day5	Pcont	C45C	29.9	18.9	-11	11	36.7893
day5	Pcont	C45C	29.9	18.9	-11	11	36.7893
day5	Pdry	C45C	29.9	20.5	-9.4	9.4	31.4381
day5	Pdry	C45C	29.9	18.9	-11	11	36.7893
day5	Pdry	C45C	29.9	18.9	-11	11	36.7893
day5	Pheat	C45C	29.9	20.5	-9.4	9.4	31.4381
day5	Pheat	C45C	29.9	18.9	-11	11	36.7893
day5	Pheat	C45C	29.9	18.9	-11	11	36.7893
day5	Pdryheat	C45C	29.9	20.5	-9.4	9.4	31.4381
day5	Pdryheat	C45C	29.9	18.9	-11	11	36.7893
day5	Pdryheat	C45C	29.9	18.9	-11	11	36.7893
day5	Pcont	C62	29.9	20	-9.9	9.9	33.1104
day5	Pcont	C62	29.9	20.1	-9.8	9.8	32.7759
day5	Pcont	C62	29.9	21	-8.9	8.9	29.7659
day5	Pdry	C62	29.9	20	-9.9	9.9	33.1104
day5	Pdry	C62	29.9	20.1	-9.8	9.8	32.7759
day5	Pdry	C62	29.9	21	-8.9	8.9	29.7659
day5	Pheat	C62	29.9	20	-9.9	9.9	33.1104
day5	Pheat	C62	29.9	20.1	-9.8	9.8	32.7759
day5	Pheat	C62	29.9	21	-8.9	8.9	29.7659
day5	Pdryheat	C62	29.9	20	-9.9	9.9	33.1104
day5	Pdryheat	C62	29.9	20.1	-9.8	9.8	32.7759
day5	Pdryheat	C62	29.9	21	-8.9	8.9	29.7659
day5	Pcont	C64B	29.9	18.7	-11.2	11.2	37.4582
day5	Pcont	C64B	29.9	21.2	-8.7	8.7	29.097
day5	Pcont	C64B	29.9	20.5	-9.4	9.4	31.4381
day5	Pdry	C64B	29.9	18.7	-11.2	11.2	37.4582
day5	Pdry	C64B	29.9	21.2	-8.7	8.7	29.097
day5	Pdry	C64B	29.9	20.5	-9.4	9.4	31.4381
day5	Pheat	C64B	29.9	18.7	-11.2	11.2	37.4582
day5	Pheat	C64B	29.9	21.2	-8.7	8.7	29.097
day5	Pheat	C64B	29.9	20.5	-9.4	9.4	31.4381
day5	Pdryheat	C64B	29.9	18.7	-11.2	11.2	37.4582
day5	Pdryheat	C64B	29.9	21.2	-8.7	8.7	29.097
day5	Pdryheat	C64B	29.9	20.5	-9.4	9.4	31.4381
day5	Pcont	C64C	29.9	20.7	-9.2	9.2	30.7692
day5	Pcont	C64C	29.9	21.2	-8.7	8.7	29.097
day5	Pcont	C64C	29.9	19.5	-10.4	10.4	34.7826
day5	Pdry	C64C	29.9	20.7	-9.2	9.2	30.7692
day5	Pdry	C64C	29.9	21.2	-8.7	8.7	29.097
day5	Pdry	C64C	29.9	19.5	-10.4	10.4	34.7826
day5	Pheat	C64C	29.9	20.7	-9.2	9.2	30.7692
day5	Pheat	C64C	29.9	21.2	-8.7	8.7	29.097
day5	Pheat	C64C	29.9	19.5	-10.4	10.4	34.7826
day5	Pdryheat	C64C	29.9	20.7	-9.2	9.2	30.7692
day5	Pdryheat	C64C	29.9	21.2	-8.7	8.7	29.097
day5	Pdryheat	C64C	29.9	19.5	-10.4	10.4	34.7826
day5	Pcont	DKT77	29.9	19.3	-10.6	10.6	35.4515
day5	Pcont	DKT77	29.9	20.1	-9.8	9.8	32.7759
day5	Pcont	DKT77	29.9	20.7	-9.2	9.2	30.7692
day5	Pdry	DKT77	29.9	19.3	-10.6	10.6	35.4515
day5	Pdry	DKT77	29.9	20.1	-9.8	9.8	32.7759
day5	Pdry	DKT77	29.9	20.7	-9.2	9.2	30.7692
day5	Pheat	DKT77	29.9	19.3	-10.6	10.6	35.4515
day5	Pheat	DKT77	29.9	20.1	-9.8	9.8	32.7759
day5	Pheat	DKT77	29.9	20.7	-9.2	9.2	30.7692
day5	Pdryheat	DKT77	29.9	19.3	-10.6	10.6	35.4515
day5	Pdryheat	DKT77	29.9	20.1	-9.8	9.8	32.7759
day5	Pdryheat	DKT77	29.9	20.7	-9.2	9.2	30.7692
day5	Pcont	Jwala	29.9	20.2	-9.7	9.7	32.4415
day5	Pcont	Jwala	29.9	19.4	-10.5	10.5	35.1171
day5	Pcont	Jwala	29.9	19.3	-10.6	10.6	35.4515
day5	Pdry	Jwala	29.9	20.2	-9.7	9.7	32.4415
day5	Pdry	Jwala	29.9	19.4	-10.5	10.5	35.1171
day5	Pdry	Jwala	29.9	19.3	-10.6	10.6	35.4515
day5	Pheat	Jwala	29.9	20.2	-9.7	9.7	32.4415
day5	Pheat	Jwala	29.9	19.4	-10.5	10.5	35.1171
day5	Pheat	Jwala	29.9	19.3	-10.6	10.6	35.4515
day5	Pdryheat	Jwala	29.9	20.2	-9.7	9.7	32.4415
day5	Pdryheat	Jwala	29.9	19.4	-10.5	10.5	35.1171
day5	Pdryheat	Jwala	29.9	19.3	-10.6	10.6	35.4515
day5	Pcont	PPR77	29.9	19.3	-10.6	10.6	35.4515
day5	Pcont	PPR77	29.9	20.5	-9.4	9.4	31.4381
day5	Pcont	PPR77	29.9	20	-9.9	9.9	33.1104
day5	Pdry	PPR77	29.9	19.3	-10.6	10.6	35.4515
day5	Pdry	PPR77	29.9	20.5	-9.4	9.4	31.4381
day5	Pdry	PPR77	29.9	20	-9.9	9.9	33.1104
day5	Pheat	PPR77	29.9	19.3	-10.6	10.6	35.4515
day5	Pheat	PPR77	29.9	20.5	-9.4	9.4	31.4381
day5	Pheat	PPR77	29.9	20	-9.9	9.9	33.1104
day5	Pdryheat	PPR77	29.9	19.3	-10.6	10.6	35.4515
day5	Pdryheat	PPR77	29.9	20.5	-9.4	9.4	31.4381
day5	Pdryheat	PPR77	29.9	20	-9.9	9.9	33.1104
day7	CTRL	BJ77	29.7	20.2	-9.5	9.5	31.9865
day7	CTRL	BJ77	29.7	19.5	-10.2	10.2	34.3434
day7	CTRL	BJ77	29.7	20	-9.7	9.7	32.6599
day7	CTRL	C44	29.7	20.5	-9.2	9.2	30.9764
day7	CTRL	C44	29.7	19.5	-10.2	10.2	34.3434
day7	CTRL	C44	29.7	19.9	-9.8	9.8	32.9966
day7	CTRL	C45C	29.7	19.7	-10	10	33.67
day7	CTRL	C45C	29.7	19.8	-9.9	9.9	33.3333
day7	CTRL	C45C	29.7	19.9	-9.8	9.8	32.9966
day7	CTRL	C62	29.7	19.4	-10.3	10.3	34.6801
day7	CTRL	C62	29.7	19.9	-9.8	9.8	32.9966
day7	CTRL	C62	29.7	20.4	-9.3	9.3	31.3131
day7	CTRL	C64B	29.7	20.4	-9.3	9.3	31.3131
day7	CTRL	C64B	29.7	20.5	-9.2	9.2	30.9764
day7	CTRL	C64B	29.7	19.6	-10.1	10.1	34.0067
day7	CTRL	C64C	29.7	19.9	-9.8	9.8	32.9966
day7	CTRL	C64C	29.7	19.2	-10.5	10.5	35.3535
day7	CTRL	C64C	29.7	19.3	-10.4	10.4	35.0168
day7	CTRL	DKT77	29.7	19.9	-9.8	9.8	32.9966
day7	CTRL	DKT77	29.7	20.2	-9.5	9.5	31.9865
day7	CTRL	DKT77	29.7	19.6	-10.1	10.1	34.0067
day7	CTRL	Jwala	29.7	19.7	-10	10	33.67
day7	CTRL	Jwala	29.7	19.9	-9.8	9.8	32.9966
day7	CTRL	Jwala	29.7	19.9	-9.8	9.8	32.9966
day7	CTRL	PPR77	29.7	20.4	-9.3	9.3	31.3131
day7	CTRL	PPR77	29.7	20.2	-9.5	9.5	31.9865
day7	CTRL	PPR77	29.7	20.3	-9.4	9.4	31.6498
day7	Drought	BJ77	29.7	21.5	-8.2	8.2	27.6094
day7	Drought	BJ77	29.7	20.3	-9.4	9.4	31.6498
day7	Drought	BJ77	29.7	20.2	-9.5	9.5	31.9865
day7	Drought	C44	29.7	19.7	-10	10	33.67
day7	Drought	C44	29.7	20.5	-9.2	9.2	30.9764
day7	Drought	C44	29.7	20.1	-9.6	9.6	32.3232
day7	Drought	C45C	29.7	19.9	-9.8	9.8	32.9966
day7	Drought	C45C	29.7	18.7	-11	11	37.037
day7	Drought	C45C	29.7	20.1	-9.6	9.6	32.3232
day7	Drought	C62	29.7	19.6	-10.1	10.1	34.0067
day7	Drought	C62	29.7	20.1	-9.6	9.6	32.3232
day7	Drought	C62	29.7	20.3	-9.4	9.4	31.6498
day7	Drought	C64B	29.7	20.6	-9.1	9.1	30.6397
day7	Drought	C64B	29.7	20.7	-9	9	30.303
day7	Drought	C64B	29.7	19.8	-9.9	9.9	33.3333
day7	Drought	C64C	29.7	20.1	-9.6	9.6	32.3232
day7	Drought	C64C	29.7	19.4	-10.3	10.3	34.6801
day7	Drought	C64C	29.7	19.7	-10	10	33.67
day7	Drought	DKT77	29.7	20.1	-9.6	9.6	32.3232
day7	Drought	DKT77	29.7	20.7	-9	9	30.303
day7	Drought	DKT77	29.7	19.8	-9.9	9.9	33.3333
day7	Drought	Jwala	29.7	19.9	-9.8	9.8	32.9966
day7	Drought	Jwala	29.7	20.4	-9.3	9.3	31.3131
day7	Drought	Jwala	29.7	20.7	-9	9	30.303
day7	Drought	PPR77	29.7	20.3	-9.4	9.4	31.6498
day7	Drought	PPR77	29.7	20.4	-9.3	9.3	31.3131
day7	Drought	PPR77	29.7	20.7	-9	9	30.303
day7	DryHeat	BJ77	39.8	31.3	-8.5	8.5	21.3568
day7	DryHeat	BJ77	39.8	31.1	-8.7	8.7	21.8593
day7	DryHeat	BJ77	39.8	31.5	-8.3	8.3	20.8543
day7	DryHeat	C44	39.8	29.2	-10.6	10.6	26.6332
day7	DryHeat	C44	39.8	29.3	-10.5	10.5	26.3819
day7	DryHeat	C44	39.8	29.2	-10.6	10.6	26.6332
day7	DryHeat	C45C	39.8	29.7	-10.1	10.1	25.3769
day7	DryHeat	C45C	39.8	30	-9.8	9.8	24.6231
day7	DryHeat	C45C	39.8	30.1	-9.7	9.7	24.3719
day7	DryHeat	C62	39.8	31.3	-8.5	8.5	21.3568
day7	DryHeat	C62	39.8	31.1	-8.7	8.7	21.8593
day7	DryHeat	C62	39.8	29.2	-10.6	10.6	26.6332
day7	DryHeat	C64B	39.8	30.3	-9.5	9.5	23.8693
day7	DryHeat	C64B	39.8	30.6	-9.2	9.2	23.1156
day7	DryHeat	C64B	39.8	29.2	-10.6	10.6	26.6332
day7	DryHeat	C64C	39.8	31.1	-8.7	8.7	21.8593
day7	DryHeat	C64C	39.8	32.3	-7.5	7.5	18.8442
day7	DryHeat	C64C	39.8	31.3	-8.5	8.5	21.3568
day7	DryHeat	DKT77	39.8	30.1	-9.7	9.7	24.3719
day7	DryHeat	DKT77	39.8	29.9	-9.9	9.9	24.8744
day7	DryHeat	DKT77	39.8	29.3	-10.5	10.5	26.3819
day7	DryHeat	Jwala	39.8	29.3	-10.5	10.5	26.3819
day7	DryHeat	Jwala	39.8	30.8	-9	9	22.6131
day7	DryHeat	Jwala	39.8	30.5	-9.3	9.3	23.3668
day7	DryHeat	PPR77	39.8	31.2	-8.6	8.6	21.608
day7	DryHeat	PPR77	39.8	30.5	-9.3	9.3	23.3668
day7	DryHeat	PPR77	39.8	30.8	-9	9	22.6131
day7	Heat	BJ77	39.8	30.6	-9.2	9.2	23.1156
day7	Heat	BJ77	39.8	30	-9.8	9.8	24.6231
day7	Heat	BJ77	39.8	30.8	-9	9	22.6131
day7	Heat	C44	39.8	28.2	-11.6	11.6	29.1457
day7	Heat	C44	39.8	29	-10.8	10.8	27.1357
day7	Heat	C44	39.8	27.9	-11.9	11.9	29.8995
day7	Heat	C45C	39.8	29.6	-10.2	10.2	25.6281
day7	Heat	C45C	39.8	28.7	-11.1	11.1	27.8894
day7	Heat	C45C	39.8	28.9	-10.9	10.9	27.3869
day7	Heat	C62	39.8	30.7	-9.1	9.1	22.8643
day7	Heat	C62	39.8	31	-8.8	8.8	22.1106
day7	Heat	C62	39.8	30.6	-9.2	9.2	23.1156
day7	Heat	C64B	39.8	28.3	-11.5	11.5	28.8945
day7	Heat	C64B	39.8	29.8	-10	10	25.1256
day7	Heat	C64B	39.8	30	-9.8	9.8	24.6231
day7	Heat	C64C	39.8	30.9	-8.9	8.9	22.3618
day7	Heat	C64C	39.8	31.3	-8.5	8.5	21.3568
day7	Heat	C64C	39.8	30.7	-9.1	9.1	22.8643
day7	Heat	DKT77	39.8	29.8	-10	10	25.1256
day7	Heat	DKT77	39.8	29.2	-10.6	10.6	26.6332
day7	Heat	DKT77	39.8	29.5	-10.3	10.3	25.8794
day7	Heat	Jwala	39.8	29.8	-10	10	25.1256
day7	Heat	Jwala	39.8	30.2	-9.6	9.6	24.1206
day7	Heat	Jwala	39.8	28.9	-10.9	10.9	27.3869
day7	Heat	PPR77	39.8	30.8	-9	9	22.6131
day7	Heat	PPR77	39.8	30.9	-8.9	8.9	22.3618
day7	Heat	PPR77	39.8	31.2	-8.6	8.6	21.608
day9	CTRL	BJ77	29.8	20.3	-9.5	9.5	31.8792
day9	CTRL	BJ77	29.8	20.4	-9.4	9.4	31.5436
day9	CTRL	BJ77	29.8	20.2	-9.6	9.6	32.2148
day9	CTRL	C44	29.8	19.6	-10.2	10.2	34.2282
day9	CTRL	C44	29.8	19.5	-10.3	10.3	34.5638
day9	CTRL	C44	29.8	20.4	-9.4	9.4	31.5436
day9	CTRL	C45C	29.8	19.4	-10.4	10.4	34.8993
day9	CTRL	C45C	29.8	19.5	-10.3	10.3	34.5638
day9	CTRL	C45C	29.8	20.4	-9.4	9.4	31.5436
day9	CTRL	C62	29.8	19.7	-10.1	10.1	33.8926
day9	CTRL	C62	29.8	20.1	-9.7	9.7	32.5503
day9	CTRL	C62	29.8	19.5	-10.3	10.3	34.5638
day9	CTRL	C64B	29.8	19.6	-10.2	10.2	34.2282
day9	CTRL	C64B	29.8	20.5	-9.3	9.3	31.2081
day9	CTRL	C64B	29.8	21.3	-8.5	8.5	28.5235
day9	CTRL	C64C	29.8	21.3	-8.5	8.5	28.5235
day9	CTRL	C64C	29.8	19.5	-10.3	10.3	34.5638
day9	CTRL	C64C	29.8	20.9	-8.9	8.9	29.8658
day9	CTRL	DKT77	29.8	20	-9.8	9.8	32.8859
day9	CTRL	DKT77	29.8	20.1	-9.7	9.7	32.5503
day9	CTRL	DKT77	29.8	20.8	-9	9	30.2013
day9	CTRL	Jwala	29.8	20.6	-9.2	9.2	30.8725
day9	CTRL	Jwala	29.8	20.5	-9.3	9.3	31.2081
day9	CTRL	Jwala	29.8	20.7	-9.1	9.1	30.5369
day9	CTRL	PPR77	29.8	20.9	-8.9	8.9	29.8658
day9	CTRL	PPR77	29.8	20	-9.8	9.8	32.8859
day9	CTRL	PPR77	29.8	20.6	-9.2	9.2	30.8725
day9	Drought	BJ77	29.8	22	-7.8	7.8	26.1745
day9	Drought	BJ77	29.8	21	-8.8	8.8	29.5302
day9	Drought	BJ77	29.8	21.7	-8.1	8.1	27.1812
day9	Drought	C44	29.8	20.9	-8.9	8.9	29.8658
day9	Drought	C44	29.8	20.2	-9.6	9.6	32.2148
day9	Drought	C44	29.8	19.8	-10	10	33.557
day9	Drought	C45C	29.8	21.3	-8.5	8.5	28.5235
day9	Drought	C45C	29.8	20.2	-9.6	9.6	32.2148
day9	Drought	C45C	29.8	20.5	-9.3	9.3	31.2081
day9	Drought	C62	29.8	22	-7.8	7.8	26.1745
day9	Drought	C62	29.8	21.3	-8.5	8.5	28.5235
day9	Drought	C62	29.8	22.7	-7.1	7.1	23.8255
day9	Drought	C64B	29.8	20.9	-8.9	8.9	29.8658
day9	Drought	C64B	29.8	20.4	-9.4	9.4	31.5436
day9	Drought	C64B	29.8	21.1	-8.7	8.7	29.1946
day9	Drought	C64C	29.8	21.9	-7.9	7.9	26.5101
day9	Drought	C64C	29.8	22.7	-7.1	7.1	23.8255
day9	Drought	C64C	29.8	22	-7.8	7.8	26.1745
day9	Drought	DKT77	29.8	21.5	-8.3	8.3	27.8523
day9	Drought	DKT77	29.8	21.2	-8.6	8.6	28.8591
day9	Drought	DKT77	29.8	20.7	-9.1	9.1	30.5369
day9	Drought	Jwala	29.8	21.6	-8.2	8.2	27.5168
day9	Drought	Jwala	29.8	22.1	-7.7	7.7	25.8389
day9	Drought	Jwala	29.8	21.7	-8.1	8.1	27.1812
day9	Drought	PPR77	29.8	21.7	-8.1	8.1	27.1812
day9	Drought	PPR77	29.8	22.4	-7.4	7.4	24.8322
day9	Drought	PPR77	29.8	22	-7.8	7.8	26.1745
day9	DryHeat	BJ77	40	32.5	-7.5	7.5	18.75
day9	DryHeat	BJ77	40	32.3	-7.7	7.7	19.25
day9	DryHeat	BJ77	40	30.4	-9.6	9.6	24
day9	DryHeat	C44	40	29.4	-10.6	10.6	26.5
day9	DryHeat	C44	40	31.5	-8.5	8.5	21.25
day9	DryHeat	C44	40	30.4	-9.6	9.6	24
day9	DryHeat	C45C	40	31.6	-8.4	8.4	21
day9	DryHeat	C45C	40	31.2	-8.8	8.8	22
day9	DryHeat	C45C	40	31.3	-8.7	8.7	21.75
day9	DryHeat	C62	40	32.5	-7.5	7.5	18.75
day9	DryHeat	C62	40	32.5	-7.5	7.5	18.75
day9	DryHeat	C62	40	31.3	-8.7	8.7	21.75
day9	DryHeat	C64B	40	31.5	-8.5	8.5	21.25
day9	DryHeat	C64B	40	31.8	-8.2	8.2	20.5
day9	DryHeat	C64B	40	30.4	-9.6	9.6	24
day9	DryHeat	C64C	40	32.3	-7.7	7.7	19.25
day9	DryHeat	C64C	40	33.5	-6.5	6.5	16.25
day9	DryHeat	C64C	40	32.5	-7.5	7.5	18.75
day9	DryHeat	DKT77	40	31.3	-8.7	8.7	21.75
day9	DryHeat	DKT77	40	30.3	-9.7	9.7	24.25
day9	DryHeat	DKT77	40	30.5	-9.5	9.5	23.75
day9	DryHeat	Jwala	40	30.2	-9.8	9.8	24.5
day9	DryHeat	Jwala	40	32.5	-7.5	7.5	18.75
day9	DryHeat	Jwala	40	31.7	-8.3	8.3	20.75
day9	DryHeat	PPR77	40	30.4	-9.6	9.6	24
day9	DryHeat	PPR77	40	32.5	-7.5	7.5	18.75
day9	DryHeat	PPR77	40	32	-8	8	20
day9	Heat	BJ77	40	31.2	-8.8	8.8	22
day9	Heat	BJ77	40	31.8	-8.2	8.2	20.5
day9	Heat	BJ77	40	31.4	-8.6	8.6	21.5
day9	Heat	C44	40	30.3	-9.7	9.7	24.25
day9	Heat	C44	40	29.5	-10.5	10.5	26.25
day9	Heat	C44	40	29.9	-10.1	10.1	25.25
day9	Heat	C45C	40	30.2	-9.8	9.8	24.5
day9	Heat	C45C	40	29.4	-10.6	10.6	26.5
day9	Heat	C45C	40	30.3	-9.7	9.7	24.25
day9	Heat	C62	40	31.3	-8.7	8.7	21.75
day9	Heat	C62	40	31.7	-8.3	8.3	20.75
day9	Heat	C62	40	31.2	-8.8	8.8	22
day9	Heat	C64B	40	29.5	-10.5	10.5	26.25
day9	Heat	C64B	40	30.4	-9.6	9.6	24
day9	Heat	C64B	40	30.1	-9.9	9.9	24.75
day9	Heat	C64C	40	31.5	-8.5	8.5	21.25
day9	Heat	C64C	40	31.4	-8.6	8.6	21.5
day9	Heat	C64C	40	31.3	-8.7	8.7	21.75
day9	Heat	DKT77	40	30.4	-9.6	9.6	24
day9	Heat	DKT77	40	30.6	-9.4	9.4	23.5
day9	Heat	DKT77	40	30.1	-9.9	9.9	24.75
day9	Heat	Jwala	40	30.1	-9.9	9.9	24.75
day9	Heat	Jwala	40	29.9	-10.1	10.1	25.25
day9	Heat	Jwala	40	30.7	-9.3	9.3	23.25
day9	Heat	PPR77	40	31.1	-8.9	8.9	22.25
day9	Heat	PPR77	40	30.1	-9.9	9.9	24.75
day9	Heat	PPR77	40	31.2	-8.8	8.8	22
day11	CTRL	BJ77	30	20.9	-9.1	9.1	30.3333
day11	CTRL	BJ77	30	21.4	-8.6	8.6	28.6667
day11	CTRL	BJ77	30	21.5	-8.5	8.5	28.3333
day11	CTRL	C44	30	21.4	-8.6	8.6	28.6667
day11	CTRL	C44	30	19.8	-10.2	10.2	34
day11	CTRL	C44	30	20.6	-9.4	9.4	31.3333
day11	CTRL	C45C	30	21.6	-8.4	8.4	28
day11	CTRL	C45C	30	21	-9	9	30
day11	CTRL	C45C	30	21.6	-8.4	8.4	28
day11	CTRL	C62	30	21.2	-8.8	8.8	29.3333
day11	CTRL	C62	30	20.6	-9.4	9.4	31.3333
day11	CTRL	C62	30	19.9	-10.1	10.1	33.6667
day11	CTRL	C64B	30	21.2	-8.8	8.8	29.3333
day11	CTRL	C64B	30	20.7	-9.3	9.3	31
day11	CTRL	C64B	30	20.1	-9.9	9.9	33
day11	CTRL	C64C	30	20.1	-9.9	9.9	33
day11	CTRL	C64C	30	21.3	-8.7	8.7	29
day11	CTRL	C64C	30	21	-9	9	30
day11	CTRL	DKT77	30	20.2	-9.8	9.8	32.6667
day11	CTRL	DKT77	30	21	-9	9	30
day11	CTRL	DKT77	30	20.7	-9.3	9.3	31
day11	CTRL	Jwala	30	20.4	-9.6	9.6	32
day11	CTRL	Jwala	30	20.4	-9.6	9.6	32
day11	CTRL	Jwala	30	20.1	-9.9	9.9	33
day11	CTRL	PPR77	30	20.1	-9.9	9.9	33
day11	CTRL	PPR77	30	20.1	-9.9	9.9	33
day11	CTRL	PPR77	30	21.1	-8.9	8.9	29.6667
day11	Drought	BJ77	30	24.4	-5.6	5.6	18.6667
day11	Drought	BJ77	30	23.2	-6.8	6.8	22.6667
day11	Drought	BJ77	30	23	-7	7	23.3333
day11	Drought	C44	30	22.7	-7.3	7.3	24.3333
day11	Drought	C44	30	22.4	-7.6	7.6	25.3333
day11	Drought	C44	30	22.5	-7.5	7.5	25
day11	Drought	C45C	30	22.4	-7.6	7.6	25.3333
day11	Drought	C45C	30	23.1	-6.9	6.9	23
day11	Drought	C45C	30	22.6	-7.4	7.4	24.6667
day11	Drought	C62	30	23.8	-6.2	6.2	20.6667
day11	Drought	C62	30	23.1	-6.9	6.9	23
day11	Drought	C62	30	24.1	-5.9	5.9	19.6667
day11	Drought	C64B	30	22.5	-7.5	7.5	25
day11	Drought	C64B	30	22.8	-7.2	7.2	24
day11	Drought	C64B	30	22.7	-7.3	7.3	24.3333
day11	Drought	C64C	30	24.5	-5.5	5.5	18.3333
day11	Drought	C64C	30	23.9	-6.1	6.1	20.3333
day11	Drought	C64C	30	23.6	-6.4	6.4	21.3333
day11	Drought	DKT77	30	23.1	-6.9	6.9	23
day11	Drought	DKT77	30	22.9	-7.1	7.1	23.6667
day11	Drought	DKT77	30	22.7	-7.3	7.3	24.3333
day11	Drought	Jwala	30	24.4	-5.6	5.6	18.6667
day11	Drought	Jwala	30	24	-6	6	20
day11	Drought	Jwala	30	23.7	-6.3	6.3	21
day11	Drought	PPR77	30	23.5	-6.5	6.5	21.6667
day11	Drought	PPR77	30	23.4	-6.6	6.6	22
day11	Drought	PPR77	30	24	-6	6	20
day11	DryHeat	BJ77	39.7	35.3	-4.4	4.4	11.0831
day11	DryHeat	BJ77	39.7	34.3	-5.4	5.4	13.602
day11	DryHeat	BJ77	39.7	33.4	-6.3	6.3	15.869
day11	DryHeat	C44	39.7	32.4	-7.3	7.3	18.3879
day11	DryHeat	C44	39.7	32.1	-7.6	7.6	19.1436
day11	DryHeat	C44	39.7	32.4	-7.3	7.3	18.3879
day11	DryHeat	C45C	39.7	32.9	-6.8	6.8	17.1285
day11	DryHeat	C45C	39.7	32.4	-7.3	7.3	18.3879
day11	DryHeat	C45C	39.7	33.6	-6.1	6.1	15.3652
day11	DryHeat	C62	39.7	34.5	-5.2	5.2	13.0982
day11	DryHeat	C62	39.7	35.5	-4.2	4.2	10.5793
day11	DryHeat	C62	39.7	34.7	-5	5	12.5945
day11	DryHeat	C64B	39.7	33.5	-6.2	6.2	15.6171
day11	DryHeat	C64B	39.7	34.7	-5	5	12.5945
day11	DryHeat	C64B	39.7	32.4	-7.3	7.3	18.3879
day11	DryHeat	C64C	39.7	34.3	-5.4	5.4	13.602
day11	DryHeat	C64C	39.7	36.4	-3.3	3.3	8.31234
day11	DryHeat	C64C	39.7	34.5	-5.2	5.2	13.0982
day11	DryHeat	DKT77	39.7	33.3	-6.4	6.4	16.1209
day11	DryHeat	DKT77	39.7	33.2	-6.5	6.5	16.3728
day11	DryHeat	DKT77	39.7	32.5	-7.2	7.2	18.136
day11	DryHeat	Jwala	39.7	32.8	-6.9	6.9	17.3804
day11	DryHeat	Jwala	39.7	34.4	-5.3	5.3	13.3501
day11	DryHeat	Jwala	39.7	34.1	-5.6	5.6	14.1058
day11	DryHeat	PPR77	39.7	34.4	-5.3	5.3	13.3501
day11	DryHeat	PPR77	39.7	33.7	-6	6	15.1134
day11	DryHeat	PPR77	39.7	34.5	-5.2	5.2	13.0982
day11	Heat	BJ77	39.7	30.1	-9.6	9.6	24.1814
day11	Heat	BJ77	39.7	31.1	-8.6	8.6	21.6625
day11	Heat	BJ77	39.7	32.6	-7.1	7.1	17.8841
day11	Heat	C44	39.7	29.9	-9.8	9.8	24.6851
day11	Heat	C44	39.7	29.5	-10.2	10.2	25.6927
day11	Heat	C44	39.7	29.7	-10	10	25.1889
day11	Heat	C45C	39.7	30.2	-9.5	9.5	23.9295
day11	Heat	C45C	39.7	30.7	-9	9	22.67
day11	Heat	C45C	39.7	29.4	-10.3	10.3	25.9446
day11	Heat	C62	39.7	32.6	-7.1	7.1	17.8841
day11	Heat	C62	39.7	31.9	-7.8	7.8	19.6474
day11	Heat	C62	39.7	32.2	-7.5	7.5	18.8917
day11	Heat	C64B	39.7	29.9	-9.8	9.8	24.6851
day11	Heat	C64B	39.7	30.4	-9.3	9.3	23.4257
day11	Heat	C64B	39.7	30.6	-9.1	9.1	22.9219
day11	Heat	C64C	39.7	31.5	-8.2	8.2	20.6549
day11	Heat	C64C	39.7	31.7	-8	8	20.1511
day11	Heat	C64C	39.7	31.6	-8.1	8.1	20.403
day11	Heat	DKT77	39.7	30.4	-9.3	9.3	23.4257
day11	Heat	DKT77	39.7	30.6	-9.1	9.1	22.9219
day11	Heat	DKT77	39.7	30.7	-9	9	22.67
day11	Heat	Jwala	39.7	30.9	-8.8	8.8	22.1662
day11	Heat	Jwala	39.7	31.1	-8.6	8.6	21.6625
day11	Heat	Jwala	39.7	31.6	-8.1	8.1	20.403
day11	Heat	PPR77	39.7	31.6	-8.1	8.1	20.403
day11	Heat	PPR77	39.7	31.4	-8.3	8.3	20.9068
day11	Heat	PPR77	39.7	31.5	-8.2	8.2	20.6549
day12	CTRL	BJ77	29.9	20.2	-9.7	9.7	32.4415
day12	CTRL	BJ77	29.9	21.2	-8.7	8.7	29.097
day12	CTRL	BJ77	29.9	19.8	-10.1	10.1	33.7793
day12	CTRL	C44	29.9	19.9	-10	10	33.4448
day12	CTRL	C44	29.9	20.1	-9.8	9.8	32.7759
day12	CTRL	C44	29.9	21.4	-8.5	8.5	28.4281
day12	CTRL	C45C	29.9	20.3	-9.6	9.6	32.107
day12	CTRL	C45C	29.9	19.9	-10	10	33.4448
day12	CTRL	C45C	29.9	21.4	-8.5	8.5	28.4281
day12	CTRL	C62	29.9	20.2	-9.7	9.7	32.4415
day12	CTRL	C62	29.9	21.3	-8.6	8.6	28.7625
day12	CTRL	C62	29.9	20.3	-9.6	9.6	32.107
day12	CTRL	C64B	29.9	19.8	-10.1	10.1	33.7793
day12	CTRL	C64B	29.9	20.4	-9.5	9.5	31.7726
day12	CTRL	C64B	29.9	20.5	-9.4	9.4	31.4381
day12	CTRL	C64C	29.9	20.9	-9	9	30.1003
day12	CTRL	C64C	29.9	20.5	-9.4	9.4	31.4381
day12	CTRL	C64C	29.9	20.2	-9.7	9.7	32.4415
day12	CTRL	DKT77	29.9	20.9	-9	9	30.1003
day12	CTRL	DKT77	29.9	20.5	-9.4	9.4	31.4381
day12	CTRL	DKT77	29.9	21.3	-8.6	8.6	28.7625
day12	CTRL	Jwala	29.9	20.1	-9.8	9.8	32.7759
day12	CTRL	Jwala	29.9	20	-9.9	9.9	33.1104
day12	CTRL	Jwala	29.9	20.8	-9.1	9.1	30.4348
day12	CTRL	PPR77	29.9	21.4	-8.5	8.5	28.4281
day12	CTRL	PPR77	29.9	20.9	-9	9	30.1003
day12	CTRL	PPR77	29.9	21.6	-8.3	8.3	27.7592
day12	Drought	BJ77	29.9	26.1	-3.8	3.8	12.709
day12	Drought	BJ77	29.9	25.5	-4.4	4.4	14.7157
day12	Drought	BJ77	29.9	25.4	-4.5	4.5	15.0502
day12	Drought	C44	29.9	24.7	-5.2	5.2	17.3913
day12	Drought	C44	29.9	24.6	-5.3	5.3	17.7258
day12	Drought	C44	29.9	24.7	-5.2	5.2	17.3913
day12	Drought	C45C	29.9	24.8	-5.1	5.1	17.0569
day12	Drought	C45C	29.9	25.2	-4.7	4.7	15.7191
day12	Drought	C45C	29.9	24.9	-5	5	16.7224
day12	Drought	C62	29.9	26.5	-3.4	3.4	11.3712
day12	Drought	C62	29.9	25.8	-4.1	4.1	13.7124
day12	Drought	C62	29.9	25.8	-4.1	4.1	13.7124
day12	Drought	C64B	29.9	24.8	-5.1	5.1	17.0569
day12	Drought	C64B	29.9	25	-4.9	4.9	16.388
day12	Drought	C64B	29.9	25.5	-4.4	4.4	14.7157
day12	Drought	C64C	29.9	25.8	-4.1	4.1	13.7124
day12	Drought	C64C	29.9	26.7	-3.2	3.2	10.7023
day12	Drought	C64C	29.9	25.9	-4	4	13.3779
day12	Drought	DKT77	29.9	25.4	-4.5	4.5	15.0502
day12	Drought	DKT77	29.9	25.5	-4.4	4.4	14.7157
day12	Drought	DKT77	29.9	25.3	-4.6	4.6	15.3846
day12	Drought	Jwala	29.9	26.5	-3.4	3.4	11.3712
day12	Drought	Jwala	29.9	25.2	-4.7	4.7	15.7191
day12	Drought	Jwala	29.9	25.6	-4.3	4.3	14.3813
day12	Drought	PPR77	29.9	26.2	-3.7	3.7	12.3746
day12	Drought	PPR77	29.9	27.1	-2.8	2.8	9.36455
day12	Drought	PPR77	29.9	26.3	-3.6	3.6	12.0401
day12	DryHeat	BJ77	39.9	37.5	-2.4	2.4	6.01504
day12	DryHeat	BJ77	39.9	37.6	-2.3	2.3	5.76441
day12	DryHeat	BJ77	39.9	35.6	-4.3	4.3	10.7769
day12	DryHeat	C44	39.9	34.7	-5.2	5.2	13.0326
day12	DryHeat	C44	39.9	34.9	-5	5	12.5313
day12	DryHeat	C44	39.9	35.1	-4.8	4.8	12.0301
day12	DryHeat	C45C	39.9	35.7	-4.2	4.2	10.5263
day12	DryHeat	C45C	39.9	35.8	-4.1	4.1	10.2757
day12	DryHeat	C45C	39.9	35.8	-4.1	4.1	10.2757
day12	DryHeat	C62	39.9	37.6	-2.3	2.3	5.76441
day12	DryHeat	C62	39.9	37.4	-2.5	2.5	6.26566
day12	DryHeat	C62	39.9	35.6	-4.3	4.3	10.7769
day12	DryHeat	C64B	39.9	35.7	-4.2	4.2	10.5263
day12	DryHeat	C64B	39.9	35.3	-4.6	4.6	11.5288
day12	DryHeat	C64B	39.9	36.1	-3.8	3.8	9.52381
day12	DryHeat	C64C	39.9	36.9	-3	3	7.5188
day12	DryHeat	C64C	39.9	38.2	-1.7	1.7	4.26065
day12	DryHeat	C64C	39.9	36.7	-3.2	3.2	8.02005
day12	DryHeat	DKT77	39.9	35.5	-4.4	4.4	11.0276
day12	DryHeat	DKT77	39.9	36.1	-3.8	3.8	9.52381
day12	DryHeat	DKT77	39.9	35.8	-4.1	4.1	10.2757
day12	DryHeat	Jwala	39.9	36	-3.9	3.9	9.77444
day12	DryHeat	Jwala	39.9	36.8	-3.1	3.1	7.76942
day12	DryHeat	Jwala	39.9	35.9	-4	4	10.0251
day12	DryHeat	PPR77	39.9	37.2	-2.7	2.7	6.76692
day12	DryHeat	PPR77	39.9	38	-1.9	1.9	4.7619
day12	DryHeat	PPR77	39.9	36.8	-3.1	3.1	7.76942
day12	Heat	BJ77	39.9	32.7	-7.2	7.2	18.0451
day12	Heat	BJ77	39.9	33.3	-6.6	6.6	16.5414
day12	Heat	BJ77	39.9	32.9	-7	7	17.5439
day12	Heat	C44	39.9	30.5	-9.4	9.4	23.5589
day12	Heat	C44	39.9	31.5	-8.4	8.4	21.0526
day12	Heat	C44	39.9	30.9	-9	9	22.5564
day12	Heat	C45C	39.9	31.7	-8.2	8.2	20.5514
day12	Heat	C45C	39.9	30.9	-9	9	22.5564
day12	Heat	C45C	39.9	31.2	-8.7	8.7	21.8045
day12	Heat	C62	39.9	32.8	-7.1	7.1	17.7945
day12	Heat	C62	39.9	33.2	-6.7	6.7	16.792
day12	Heat	C62	39.9	32.7	-7.2	7.2	18.0451
day12	Heat	C64B	39.9	32	-7.9	7.9	19.7995
day12	Heat	C64B	39.9	31.6	-8.3	8.3	20.802
day12	Heat	C64B	39.9	31.1	-8.8	8.8	22.0551
day12	Heat	C64C	39.9	33	-6.9	6.9	17.2932
day12	Heat	C64C	39.9	33.7	-6.2	6.2	15.5388
day12	Heat	C64C	39.9	33.2	-6.7	6.7	16.792
day12	Heat	DKT77	39.9	31.5	-8.4	8.4	21.0526
day12	Heat	DKT77	39.9	31.8	-8.1	8.1	20.3008
day12	Heat	DKT77	39.9	31.6	-8.3	8.3	20.802
day12	Heat	Jwala	39.9	32.4	-7.5	7.5	18.797
day12	Heat	Jwala	39.9	33	-6.9	6.9	17.2932
day12	Heat	Jwala	39.9	32.5	-7.4	7.4	18.5464
day12	Heat	PPR77	39.9	33.5	-6.4	6.4	16.0401
day12	Heat	PPR77	39.9	32.8	-7.1	7.1	17.7945
day12	Heat	PPR77	39.9	32.9	-7	7	17.5439
day13	CTRL	BJ77	29.8	20.8	-9	9	30.2013
day13	CTRL	BJ77	29.8	20.2	-9.6	9.6	32.2148
day13	CTRL	BJ77	29.8	21.3	-8.5	8.5	28.5235
day13	CTRL	C44	29.8	21.5	-8.3	8.3	27.8523
day13	CTRL	C44	29.8	20.7	-9.1	9.1	30.5369
day13	CTRL	C44	29.8	20.5	-9.3	9.3	31.2081
day13	CTRL	C45C	29.8	20.3	-9.5	9.5	31.8792
day13	CTRL	C45C	29.8	21.5	-8.3	8.3	27.8523
day13	CTRL	C45C	29.8	21.3	-8.5	8.5	28.5235
day13	CTRL	C62	29.8	20.9	-8.9	8.9	29.8658
day13	CTRL	C62	29.8	20.6	-9.2	9.2	30.8725
day13	CTRL	C62	29.8	21	-8.8	8.8	29.5302
day13	CTRL	C64B	29.8	20.4	-9.4	9.4	31.5436
day13	CTRL	C64B	29.8	20.5	-9.3	9.3	31.2081
day13	CTRL	C64B	29.8	20.5	-9.3	9.3	31.2081
day13	CTRL	C64C	29.8	19.7	-10.1	10.1	33.8926
day13	CTRL	C64C	29.8	21.2	-8.6	8.6	28.8591
day13	CTRL	C64C	29.8	20.6	-9.2	9.2	30.8725
day13	CTRL	DKT77	29.8	20.5	-9.3	9.3	31.2081
day13	CTRL	DKT77	29.8	21	-8.8	8.8	29.5302
day13	CTRL	DKT77	29.8	20.2	-9.6	9.6	32.2148
day13	CTRL	Jwala	29.8	20.5	-9.3	9.3	31.2081
day13	CTRL	Jwala	29.8	20.5	-9.3	9.3	31.2081
day13	CTRL	Jwala	29.8	20.8	-9	9	30.2013
day13	CTRL	PPR77	29.8	21.2	-8.6	8.6	28.8591
day13	CTRL	PPR77	29.8	20.5	-9.3	9.3	31.2081
day13	CTRL	PPR77	29.8	21	-8.8	8.8	29.5302
day13	Drought	BJ77	29.8	27.8	-2	2	6.71141
day13	Drought	BJ77	29.8	26.8	-3	3	10.0671
day13	Drought	BJ77	29.8	27.4	-2.4	2.4	8.05369
day13	Drought	C44	29.8	26.4	-3.4	3.4	11.4094
day13	Drought	C44	29.8	25.3	-4.5	4.5	15.1007
day13	Drought	C44	29.8	25.5	-4.3	4.3	14.4295
day13	Drought	C45C	29.8	25.7	-4.1	4.1	13.7584
day13	Drought	C45C	29.8	25.6	-4.2	4.2	14.094
day13	Drought	C45C	29.8	26.5	-3.3	3.3	11.0738
day13	Drought	C62	29.8	27.6	-2.2	2.2	7.38255
day13	Drought	C62	29.8	27.8	-2	2	6.71141
day13	Drought	C62	29.8	27.5	-2.3	2.3	7.71812
day13	Drought	C64B	29.8	26	-3.8	3.8	12.7517
day13	Drought	C64B	29.8	26.2	-3.6	3.6	12.0805
day13	Drought	C64B	29.8	25.9	-3.9	3.9	13.0872
day13	Drought	C64C	29.8	27.8	-2	2	6.71141
day13	Drought	C64C	29.8	27.6	-2.2	2.2	7.38255
day13	Drought	C64C	29.8	27.2	-2.6	2.6	8.72483
day13	Drought	DKT77	29.8	26.3	-3.5	3.5	11.745
day13	Drought	DKT77	29.8	26.4	-3.4	3.4	11.4094
day13	Drought	DKT77	29.8	26.9	-2.9	2.9	9.73154
day13	Drought	Jwala	29.8	26.6	-3.2	3.2	10.7383
day13	Drought	Jwala	29.8	27.2	-2.6	2.6	8.72483
day13	Drought	Jwala	29.8	26.5	-3.3	3.3	11.0738
day13	Drought	PPR77	29.8	27.7	-2.1	2.1	7.04698
day13	Drought	PPR77	29.8	27.2	-2.6	2.6	8.72483
day13	Drought	PPR77	29.8	27.2	-2.6	2.6	8.72483
day13	DryHeat	BJ77	40	38.5	-1.5	1.5	3.75
day13	DryHeat	BJ77	40	37.9	-2.1	2.1	5.25
day13	DryHeat	BJ77	40	38.3	-1.7	1.7	4.25
day13	DryHeat	C44	40	36.7	-3.3	3.3	8.25
day13	DryHeat	C44	40	36.6	-3.4	3.4	8.5
day13	DryHeat	C44	40	36.2	-3.8	3.8	9.5
day13	DryHeat	C45C	40	37.1	-2.9	2.9	7.25
day13	DryHeat	C45C	40	36.9	-3.1	3.1	7.75
day13	DryHeat	C45C	40	37.2	-2.8	2.8	7
day13	DryHeat	C62	40	38.1	-1.9	1.9	4.75
day13	DryHeat	C62	40	38	-2	2	5
day13	DryHeat	C62	40	38.1	-1.9	1.9	4.75
day13	DryHeat	C64B	40	37.1	-2.9	2.9	7.25
day13	DryHeat	C64B	40	37.3	-2.7	2.7	6.75
day13	DryHeat	C64B	40	37	-3	3	7.5
day13	DryHeat	C64C	40	38.4	-1.6	1.6	4
day13	DryHeat	C64C	40	38.4	-1.6	1.6	4
day13	DryHeat	C64C	40	38.1	-1.9	1.9	4.75
day13	DryHeat	DKT77	40	37.3	-2.7	2.7	6.75
day13	DryHeat	DKT77	40	37.5	-2.5	2.5	6.25
day13	DryHeat	DKT77	40	37.1	-2.9	2.9	7.25
day13	DryHeat	Jwala	40	38.3	-1.7	1.7	4.25
day13	DryHeat	Jwala	40	37.3	-2.7	2.7	6.75
day13	DryHeat	Jwala	40	37.3	-2.7	2.7	6.75
day13	DryHeat	PPR77	40	38.1	-1.9	1.9	4.75
day13	DryHeat	PPR77	40	38.1	-1.9	1.9	4.75
day13	DryHeat	PPR77	40	38.4	-1.6	1.6	4
day13	Heat	BJ77	40	34.6	-5.4	5.4	13.5
day13	Heat	BJ77	40	34.5	-5.5	5.5	13.75
day13	Heat	BJ77	40	34.6	-5.4	5.4	13.5
day13	Heat	C44	40	33.3	-6.7	6.7	16.75
day13	Heat	C44	40	31.7	-8.3	8.3	20.75
day13	Heat	C44	40	32.9	-7.1	7.1	17.75
day13	Heat	C45C	40	33.2	-6.8	6.8	17
day13	Heat	C45C	40	33.7	-6.3	6.3	15.75
day13	Heat	C45C	40	32.7	-7.3	7.3	18.25
day13	Heat	C62	40	34.3	-5.7	5.7	14.25
day13	Heat	C62	40	34.4	-5.6	5.6	14
day13	Heat	C62	40	34.2	-5.8	5.8	14.5
day13	Heat	C64B	40	32.9	-7.1	7.1	17.75
day13	Heat	C64B	40	33.4	-6.6	6.6	16.5
day13	Heat	C64B	40	33.6	-6.4	6.4	16
day13	Heat	C64C	40	34.9	-5.1	5.1	12.75
day13	Heat	C64C	40	35	-5	5	12.5
day13	Heat	C64C	40	34.3	-5.7	5.7	14.25
day13	Heat	DKT77	40	32.8	-7.2	7.2	18
day13	Heat	DKT77	40	33.6	-6.4	6.4	16
day13	Heat	DKT77	40	33.1	-6.9	6.9	17.25
day13	Heat	Jwala	40	33.5	-6.5	6.5	16.25
day13	Heat	Jwala	40	33.8	-6.2	6.2	15.5
day13	Heat	Jwala	40	33.3	-6.7	6.7	16.75
day13	Heat	PPR77	40	34.1	-5.9	5.9	14.75
day13	Heat	PPR77	40	34.8	-5.2	5.2	13
day13	Heat	PPR77	40	34.2	-5.8	5.8	14.5
day15	CTRL	BJ77	29.9	19.7	-10.2	10.2	34.1137
day15	CTRL	BJ77	29.9	20.5	-9.4	9.4	31.4381
day15	CTRL	BJ77	29.9	22	-7.9	7.9	26.4214
day15	CTRL	C44	29.9	19.1	-10.8	10.8	36.1204
day15	CTRL	C44	29.9	19.5	-10.4	10.4	34.7826
day15	CTRL	C44	29.9	20.8	-9.1	9.1	30.4348
day15	CTRL	C45C	29.9	20.9	-9	9	30.1003
day15	CTRL	C45C	29.9	20.1	-9.8	9.8	32.7759
day15	CTRL	C45C	29.9	19.5	-10.4	10.4	34.7826
day15	CTRL	C62	29.9	21.2	-8.7	8.7	29.097
day15	CTRL	C62	29.9	20.9	-9	9	30.1003
day15	CTRL	C62	29.9	19.6	-10.3	10.3	34.4482
day15	CTRL	C64B	29.9	20.6	-9.3	9.3	31.1037
day15	CTRL	C64B	29.9	20.8	-9.1	9.1	30.4348
day15	CTRL	C64B	29.9	19.5	-10.4	10.4	34.7826
day15	CTRL	C64C	29.9	21.3	-8.6	8.6	28.7625
day15	CTRL	C64C	29.9	21.4	-8.5	8.5	28.4281
day15	CTRL	C64C	29.9	21	-8.9	8.9	29.7659
day15	CTRL	DKT77	29.9	21.6	-8.3	8.3	27.7592
day15	CTRL	DKT77	29.9	20.9	-9	9	30.1003
day15	CTRL	DKT77	29.9	20.8	-9.1	9.1	30.4348
day15	CTRL	Jwala	29.9	21	-8.9	8.9	29.7659
day15	CTRL	Jwala	29.9	20.7	-9.2	9.2	30.7692
day15	CTRL	Jwala	29.9	21.1	-8.8	8.8	29.4314
day15	CTRL	PPR77	29.9	21.4	-8.5	8.5	28.4281
day15	CTRL	PPR77	29.9	21.1	-8.8	8.8	29.4314
day15	CTRL	PPR77	29.9	21.5	-8.4	8.4	28.0936
day15	DH_R	BJ77	30	28.9	-1.1	1.1	3.66667
day15	DH_R	BJ77	30	28.8	-1.2	1.2	4
day15	DH_R	BJ77	30	29	-1	1	3.33333
day15	DH_R	C44	30	27.2	-2.8	2.8	9.33333
day15	DH_R	C44	30	26.6	-3.4	3.4	11.3333
day15	DH_R	C44	30	27.5	-2.5	2.5	8.33333
day15	DH_R	C45C	30	26.7	-3.3	3.3	11
day15	DH_R	C45C	30	27.5	-2.5	2.5	8.33333
day15	DH_R	C45C	30	27.5	-2.5	2.5	8.33333
day15	DH_R	C62	30	28.6	-1.4	1.4	4.66667
day15	DH_R	C62	30	28.7	-1.3	1.3	4.33333
day15	DH_R	C62	30	28.7	-1.3	1.3	4.33333
day15	DH_R	C64B	30	27.3	-2.7	2.7	9
day15	DH_R	C64B	30	27.6	-2.4	2.4	8
day15	DH_R	C64B	30	27.5	-2.5	2.5	8.33333
day15	DH_R	C64C	30	28.9	-1.1	1.1	3.66667
day15	DH_R	C64C	30	29.7	-0.3	0.3	1
day15	DH_R	C64C	30	28.6	-1.4	1.4	4.66667
day15	DH_R	DKT77	30	27.1	-2.9	2.9	9.66667
day15	DH_R	DKT77	30	26.9	-3.1	3.1	10.3333
day15	DH_R	DKT77	30	27.5	-2.5	2.5	8.33333
day15	DH_R	Jwala	30	28.5	-1.5	1.5	5
day15	DH_R	Jwala	30	28.5	-1.5	1.5	5
day15	DH_R	Jwala	30	28.2	-1.8	1.8	6
day15	DH_R	PPR77	30	28.6	-1.4	1.4	4.66667
day15	DH_R	PPR77	30	28.7	-1.3	1.3	4.33333
day15	DH_R	PPR77	30	29.1	-0.9	0.9	3
day15	DRY_R	BJ77	29.9	26.8	-3.1	3.1	10.3679
day15	DRY_R	BJ77	29.9	26.2	-3.7	3.7	12.3746
day15	DRY_R	BJ77	29.9	26.6	-3.3	3.3	11.0368
day15	DRY_R	C44	29.9	25.7	-4.2	4.2	14.0468
day15	DRY_R	C44	29.9	24.8	-5.1	5.1	17.0569
day15	DRY_R	C44	29.9	25.5	-4.4	4.4	14.7157
day15	DRY_R	C45C	29.9	26.1	-3.8	3.8	12.709
day15	DRY_R	C45C	29.9	27	-2.9	2.9	9.699
day15	DRY_R	C45C	29.9	24.7	-5.2	5.2	17.3913
day15	DRY_R	C62	29.9	27.6	-2.3	2.3	7.69231
day15	DRY_R	C62	29.9	27.7	-2.2	2.2	7.35786
day15	DRY_R	C62	29.9	26.6	-3.3	3.3	11.0368
day15	DRY_R	C64B	29.9	26.1	-3.8	3.8	12.709
day15	DRY_R	C64B	29.9	26.4	-3.5	3.5	11.7057
day15	DRY_R	C64B	29.9	26.3	-3.6	3.6	12.0401
day15	DRY_R	C64C	29.9	27.8	-2.1	2.1	7.02341
day15	DRY_R	C64C	29.9	26.6	-3.3	3.3	11.0368
day15	DRY_R	C64C	29.9	27.6	-2.3	2.3	7.69231
day15	DRY_R	DKT77	29.9	25.4	-4.5	4.5	15.0502
day15	DRY_R	DKT77	29.9	25.8	-4.1	4.1	13.7124
day15	DRY_R	DKT77	29.9	25.3	-4.6	4.6	15.3846
day15	DRY_R	Jwala	29.9	26.6	-3.3	3.3	11.0368
day15	DRY_R	Jwala	29.9	26.4	-3.5	3.5	11.7057
day15	DRY_R	Jwala	29.9	27	-2.9	2.9	9.699
day15	DRY_R	PPR77	29.9	27.4	-2.5	2.5	8.3612
day15	DRY_R	PPR77	29.9	27.3	-2.6	2.6	8.69565
day15	DRY_R	PPR77	29.9	26.6	-3.3	3.3	11.0368
day15	HEAT_R	BJ77	30	25.1	-4.9	4.9	16.3333
day15	HEAT_R	BJ77	30	24.9	-5.1	5.1	17
day15	HEAT_R	BJ77	30	24.7	-5.3	5.3	17.6667
day15	HEAT_R	C44	30	23.4	-6.6	6.6	22
day15	HEAT_R	C44	30	21.8	-8.2	8.2	27.3333
day15	HEAT_R	C44	30	23	-7	7	23.3333
day15	HEAT_R	C45C	30	23.3	-6.7	6.7	22.3333
day15	HEAT_R	C45C	30	23.8	-6.2	6.2	20.6667
day15	HEAT_R	C45C	30	22.8	-7.2	7.2	24
day15	HEAT_R	C62	30	24.4	-5.6	5.6	18.6667
day15	HEAT_R	C62	30	24.5	-5.5	5.5	18.3333
day15	HEAT_R	C62	30	24.9	-5.1	5.1	17
day15	HEAT_R	C64B	30	23	-7	7	23.3333
day15	HEAT_R	C64B	30	23.5	-6.5	6.5	21.6667
day15	HEAT_R	C64B	30	23.7	-6.3	6.3	21
day15	HEAT_R	C64C	30	25	-5	5	16.6667
day15	HEAT_R	C64C	30	25.1	-4.9	4.9	16.3333
day15	HEAT_R	C64C	30	24.4	-5.6	5.6	18.6667
day15	HEAT_R	DKT77	30	22.9	-7.1	7.1	23.6667
day15	HEAT_R	DKT77	30	23.7	-6.3	6.3	21
day15	HEAT_R	DKT77	30	23.2	-6.8	6.8	22.6667
day15	HEAT_R	Jwala	30	23	-7	7	23.3333
day15	HEAT_R	Jwala	30	22.1	-7.9	7.9	26.3333
day15	HEAT_R	Jwala	30	24.1	-5.9	5.9	19.6667
day15	HEAT_R	PPR77	30	24.7	-5.3	5.3	17.6667
day15	HEAT_R	PPR77	30	24.9	-5.1	5.1	17
day15	HEAT_R	PPR77	30	24.3	-5.7	5.7	19
day17	CTRL	BJ77	29.8	21.2	-8.6	8.6	28.8591
day17	CTRL	BJ77	29.8	21.3	-8.5	8.5	28.5235
day17	CTRL	BJ77	29.8	20.5	-9.3	9.3	31.2081
day17	CTRL	C44	29.8	20.6	-9.2	9.2	30.8725
day17	CTRL	C44	29.8	20.8	-9	9	30.2013
day17	CTRL	C44	29.8	20.5	-9.3	9.3	31.2081
day17	CTRL	C45C	29.8	20.4	-9.4	9.4	31.5436
day17	CTRL	C45C	29.8	21.1	-8.7	8.7	29.1946
day17	CTRL	C45C	29.8	21	-8.8	8.8	29.5302
day17	CTRL	C62	29.8	20.5	-9.3	9.3	31.2081
day17	CTRL	C62	29.8	20.5	-9.3	9.3	31.2081
day17	CTRL	C62	29.8	20.8	-9	9	30.2013
day17	CTRL	C64B	29.8	20.8	-9	9	30.2013
day17	CTRL	C64B	29.8	21.2	-8.6	8.6	28.8591
day17	CTRL	C64B	29.8	20.9	-8.9	8.9	29.8658
day17	CTRL	C64C	29.8	20.7	-9.1	9.1	30.5369
day17	CTRL	C64C	29.8	19.9	-9.9	9.9	33.2215
day17	CTRL	C64C	29.8	20.4	-9.4	9.4	31.5436
day17	CTRL	DKT77	29.8	21.5	-8.3	8.3	27.8523
day17	CTRL	DKT77	29.8	20.3	-9.5	9.5	31.8792
day17	CTRL	DKT77	29.8	20.3	-9.5	9.5	31.8792
day17	CTRL	Jwala	29.8	20.3	-9.5	9.5	31.8792
day17	CTRL	Jwala	29.8	21.2	-8.6	8.6	28.8591
day17	CTRL	Jwala	29.8	20.7	-9.1	9.1	30.5369
day17	CTRL	PPR77	29.8	20.2	-9.6	9.6	32.2148
day17	CTRL	PPR77	29.8	20.5	-9.3	9.3	31.2081
day17	CTRL	PPR77	29.8	20.5	-9.3	9.3	31.2081
day17	DH_R	BJ77	29.9	25	-4.9	4.9	16.388
day17	DH_R	BJ77	29.9	24.9	-5	5	16.7224
day17	DH_R	BJ77	29.9	25.8	-4.1	4.1	13.7124
day17	DH_R	C44	29.9	23.5	-6.4	6.4	21.4047
day17	DH_R	C44	29.9	22.9	-7	7	23.4114
day17	DH_R	C44	29.9	22.5	-7.4	7.4	24.7492
day17	DH_R	C45C	29.9	24.1	-5.8	5.8	19.398
day17	DH_R	C45C	29.9	23.8	-6.1	6.1	20.4013
day17	DH_R	C45C	29.9	23.5	-6.4	6.4	21.4047
day17	DH_R	C62	29.9	25.4	-4.5	4.5	15.0502
day17	DH_R	C62	29.9	24.9	-5	5	16.7224
day17	DH_R	C62	29.9	23	-6.9	6.9	23.0769
day17	DH_R	C64B	29.9	23.6	-6.3	6.3	21.0702
day17	DH_R	C64B	29.9	23.9	-6	6	20.0669
day17	DH_R	C64B	29.9	23.9	-6	6	20.0669
day17	DH_R	C64C	29.9	24.9	-5	5	16.7224
day17	DH_R	C64C	29.9	26.5	-3.4	3.4	11.3712
day17	DH_R	C64C	29.9	25.4	-4.5	4.5	15.0502
day17	DH_R	DKT77	29.9	23.4	-6.5	6.5	21.7391
day17	DH_R	DKT77	29.9	23.2	-6.7	6.7	22.408
day17	DH_R	DKT77	29.9	22.6	-7.3	7.3	24.4147
day17	DH_R	Jwala	29.9	24	-5.9	5.9	19.7324
day17	DH_R	Jwala	29.9	24.6	-5.3	5.3	17.7258
day17	DH_R	Jwala	29.9	25.2	-4.7	4.7	15.7191
day17	DH_R	PPR77	29.9	25.3	-4.6	4.6	15.3846
day17	DH_R	PPR77	29.9	24.7	-5.2	5.2	17.3913
day17	DH_R	PPR77	29.9	25.1	-4.8	4.8	16.0535
day17	DRY_R	BJ77	29.8	22.2	-7.6	7.6	25.5034
day17	DRY_R	BJ77	29.8	22.4	-7.4	7.4	24.8322
day17	DRY_R	BJ77	29.8	24.4	-5.4	5.4	18.1208
day17	DRY_R	C44	29.8	21.2	-8.6	8.6	28.8591
day17	DRY_R	C44	29.8	21.8	-8	8	26.8456
day17	DRY_R	C44	29.8	21.3	-8.5	8.5	28.5235
day17	DRY_R	C45C	29.8	22.4	-7.4	7.4	24.8322
day17	DRY_R	C45C	29.8	22.2	-7.6	7.6	25.5034
day17	DRY_R	C45C	29.8	22.1	-7.7	7.7	25.8389
day17	DRY_R	C62	29.8	25	-4.8	4.8	16.1074
day17	DRY_R	C62	29.8	23.6	-6.2	6.2	20.8054
day17	DRY_R	C62	29.8	23.4	-6.4	6.4	21.4765
day17	DRY_R	C64B	29.8	22.2	-7.6	7.6	25.5034
day17	DRY_R	C64B	29.8	22.5	-7.3	7.3	24.4966
day17	DRY_R	C64B	29.8	22.4	-7.4	7.4	24.8322
day17	DRY_R	C64C	29.8	24.8	-5	5	16.7785
day17	DRY_R	C64C	29.8	24	-5.8	5.8	19.4631
day17	DRY_R	C64C	29.8	24.5	-5.3	5.3	17.7852
day17	DRY_R	DKT77	29.8	21.8	-8	8	26.8456
day17	DRY_R	DKT77	29.8	22.5	-7.3	7.3	24.4966
day17	DRY_R	DKT77	29.8	22.2	-7.6	7.6	25.5034
day17	DRY_R	Jwala	29.8	24.6	-5.2	5.2	17.4497
day17	DRY_R	Jwala	29.8	23.7	-6.1	6.1	20.4698
day17	DRY_R	Jwala	29.8	23.3	-6.5	6.5	21.8121
day17	DRY_R	PPR77	29.8	24.8	-5	5	16.7785
day17	DRY_R	PPR77	29.8	24.2	-5.6	5.6	18.7919
day17	DRY_R	PPR77	29.8	24.5	-5.3	5.3	17.7852
day17	HEAT_R	BJ77	29.9	23.1	-6.8	6.8	22.7425
day17	HEAT_R	BJ77	29.9	23.4	-6.5	6.5	21.7391
day17	HEAT_R	BJ77	29.9	23.2	-6.7	6.7	22.408
day17	HEAT_R	C44	29.9	21.3	-8.6	8.6	28.7625
day17	HEAT_R	C44	29.9	19.7	-10.2	10.2	34.1137
day17	HEAT_R	C44	29.9	20.9	-9	9	30.1003
day17	HEAT_R	C45C	29.9	21.2	-8.7	8.7	29.097
day17	HEAT_R	C45C	29.9	21.7	-8.2	8.2	27.4247
day17	HEAT_R	C45C	29.9	20.7	-9.2	9.2	30.7692
day17	HEAT_R	C62	29.9	22.8	-7.1	7.1	23.7458
day17	HEAT_R	C62	29.9	22.9	-7	7	23.4114
day17	HEAT_R	C62	29.9	23.3	-6.6	6.6	22.0736
day17	HEAT_R	C64B	29.9	20.9	-9	9	30.1003
day17	HEAT_R	C64B	29.9	21.4	-8.5	8.5	28.4281
day17	HEAT_R	C64B	29.9	21.6	-8.3	8.3	27.7592
day17	HEAT_R	C64C	29.9	23.4	-6.5	6.5	21.7391
day17	HEAT_R	C64C	29.9	23.5	-6.4	6.4	21.4047
day17	HEAT_R	C64C	29.9	22.8	-7.1	7.1	23.7458
day17	HEAT_R	DKT77	29.9	20.8	-9.1	9.1	30.4348
day17	HEAT_R	DKT77	29.9	21.1	-8.8	8.8	29.4314
day17	HEAT_R	DKT77	29.9	20.8	-9.1	9.1	30.4348
day17	HEAT_R	Jwala	29.9	22.6	-7.3	7.3	24.4147
day17	HEAT_R	Jwala	29.9	22.4	-7.5	7.5	25.0836
day17	HEAT_R	Jwala	29.9	22	-7.9	7.9	26.4214
day17	HEAT_R	PPR77	29.9	23.1	-6.8	6.8	22.7425
day17	HEAT_R	PPR77	29.9	23.3	-6.6	6.6	22.0736
day17	HEAT_R	PPR77	29.9	22.7	-7.2	7.2	24.0803
day18	CTRL	BJ77	29.8	19.6	-10.2	10.2	34.2282
day18	CTRL	BJ77	29.8	19.9	-9.9	9.9	33.2215
day18	CTRL	BJ77	29.8	20.2	-9.6	9.6	32.2148
day18	CTRL	C44	29.8	20.7	-9.1	9.1	30.5369
day18	CTRL	C44	29.8	19.7	-10.1	10.1	33.8926
day18	CTRL	C44	29.8	20.5	-9.3	9.3	31.2081
day18	CTRL	C45C	29.8	20.9	-8.9	8.9	29.8658
day18	CTRL	C45C	29.8	19.9	-9.9	9.9	33.2215
day18	CTRL	C45C	29.8	19	-10.8	10.8	36.2416
day18	CTRL	C62	29.8	20.8	-9	9	30.2013
day18	CTRL	C62	29.8	19.2	-10.6	10.6	35.5705
day18	CTRL	C62	29.8	20.2	-9.6	9.6	32.2148
day18	CTRL	C64B	29.8	20.4	-9.4	9.4	31.5436
day18	CTRL	C64B	29.8	20.8	-9	9	30.2013
day18	CTRL	C64B	29.8	19	-10.8	10.8	36.2416
day18	CTRL	C64C	29.8	19.8	-10	10	33.557
day18	CTRL	C64C	29.8	20.5	-9.3	9.3	31.2081
day18	CTRL	C64C	29.8	20.1	-9.7	9.7	32.5503
day18	CTRL	DKT77	29.8	20.1	-9.7	9.7	32.5503
day18	CTRL	DKT77	29.8	20.5	-9.3	9.3	31.2081
day18	CTRL	DKT77	29.8	19.5	-10.3	10.3	34.5638
day18	CTRL	Jwala	29.8	20	-9.8	9.8	32.8859
day18	CTRL	Jwala	29.8	20.5	-9.3	9.3	31.2081
day18	CTRL	Jwala	29.8	20.5	-9.3	9.3	31.2081
day18	CTRL	PPR77	29.8	19.8	-10	10	33.557
day18	CTRL	PPR77	29.8	20.2	-9.6	9.6	32.2148
day18	CTRL	PPR77	29.8	20.6	-9.2	9.2	30.8725
day18	DH_R	BJ77	30	24.2	-5.8	5.8	19.3333
day18	DH_R	BJ77	30	23.2	-6.8	6.8	22.6667
day18	DH_R	BJ77	30	24	-6	6	20
day18	DH_R	C44	30	21.6	-8.4	8.4	28
day18	DH_R	C44	30	21	-9	9	30
day18	DH_R	C44	30	20.6	-9.4	9.4	31.3333
day18	DH_R	C45C	30	21.1	-8.9	8.9	29.6667
day18	DH_R	C45C	30	21.9	-8.1	8.1	27
day18	DH_R	C45C	30	21.6	-8.4	8.4	28
day18	DH_R	C62	30	23.5	-6.5	6.5	21.6667
day18	DH_R	C62	30	24.2	-5.8	5.8	19.3333
day18	DH_R	C62	30	23.6	-6.4	6.4	21.3333
day18	DH_R	C64B	30	21.7	-8.3	8.3	27.6667
day18	DH_R	C64B	30	22.2	-7.8	7.8	26
day18	DH_R	C64B	30	20.6	-9.4	9.4	31.3333
day18	DH_R	C64C	30	23.1	-6.9	6.9	23
day18	DH_R	C64C	30	24.7	-5.3	5.3	17.6667
day18	DH_R	C64C	30	23.4	-6.6	6.6	22
day18	DH_R	DKT77	30	22.7	-7.3	7.3	24.3333
day18	DH_R	DKT77	30	22.1	-7.9	7.9	26.3333
day18	DH_R	DKT77	30	21.5	-8.5	8.5	28.3333
day18	DH_R	Jwala	30	22.4	-7.6	7.6	25.3333
day18	DH_R	Jwala	30	23.3	-6.7	6.7	22.3333
day18	DH_R	Jwala	30	22.7	-7.3	7.3	24.3333
day18	DH_R	PPR77	30	24	-6	6	20
day18	DH_R	PPR77	30	23.6	-6.4	6.4	21.3333
day18	DH_R	PPR77	30	24.1	-5.9	5.9	19.6667
day18	DRY_R	BJ77	29.8	22.3	-7.5	7.5	25.1678
day18	DRY_R	BJ77	29.8	20.9	-8.9	8.9	29.8658
day18	DRY_R	BJ77	29.8	22.7	-7.1	7.1	23.8255
day18	DRY_R	C44	29.8	19.9	-9.9	9.9	33.2215
day18	DRY_R	C44	29.8	20.5	-9.3	9.3	31.2081
day18	DRY_R	C44	29.8	20.7	-9.1	9.1	30.5369
day18	DRY_R	C45C	29.8	20.9	-8.9	8.9	29.8658
day18	DRY_R	C45C	29.8	21.8	-8	8	26.8456
day18	DRY_R	C45C	29.8	20.3	-9.5	9.5	31.8792
day18	DRY_R	C62	29.8	23.1	-6.7	6.7	22.4832
day18	DRY_R	C62	29.8	24.2	-5.6	5.6	18.7919
day18	DRY_R	C62	29.8	22.7	-7.1	7.1	23.8255
day18	DRY_R	C64B	29.8	21.5	-8.3	8.3	27.8523
day18	DRY_R	C64B	29.8	21.2	-8.6	8.6	28.8591
day18	DRY_R	C64B	29.8	21.6	-8.2	8.2	27.5168
day18	DRY_R	C64C	29.8	22.7	-7.1	7.1	23.8255
day18	DRY_R	C64C	29.8	23.1	-6.7	6.7	22.4832
day18	DRY_R	C64C	29.8	23.4	-6.4	6.4	21.4765
day18	DRY_R	DKT77	29.8	21.5	-8.3	8.3	27.8523
day18	DRY_R	DKT77	29.8	21.6	-8.2	8.2	27.5168
day18	DRY_R	DKT77	29.8	20.2	-9.6	9.6	32.2148
day18	DRY_R	Jwala	29.8	22.7	-7.1	7.1	23.8255
day18	DRY_R	Jwala	29.8	22.3	-7.5	7.5	25.1678
day18	DRY_R	Jwala	29.8	22.5	-7.3	7.3	24.4966
day18	DRY_R	PPR77	29.8	22.7	-7.1	7.1	23.8255
day18	DRY_R	PPR77	29.8	23.1	-6.7	6.7	22.4832
day18	DRY_R	PPR77	29.8	23	-6.8	6.8	22.8188
day18	HEAT_R	BJ77	30	21.9	-8.1	8.1	27
day18	HEAT_R	BJ77	30	22	-8	8	26.6667
day18	HEAT_R	BJ77	30	21.9	-8.1	8.1	27
day18	HEAT_R	C44	30	20.5	-9.5	9.5	31.6667
day18	HEAT_R	C44	30	19.7	-10.3	10.3	34.3333
day18	HEAT_R	C44	30	19.4	-10.6	10.6	35.3333
day18	HEAT_R	C45C	30	20.6	-9.4	9.4	31.3333
day18	HEAT_R	C45C	30	20.2	-9.8	9.8	32.6667
day18	HEAT_R	C45C	30	20.4	-9.6	9.6	32
day18	HEAT_R	C62	30	21.9	-8.1	8.1	27
day18	HEAT_R	C62	30	21.9	-8.1	8.1	27
day18	HEAT_R	C62	30	21.6	-8.4	8.4	28
day18	HEAT_R	C64B	30	20.9	-9.1	9.1	30.3333
day18	HEAT_R	C64B	30	20.1	-9.9	9.9	33
day18	HEAT_R	C64B	30	20.5	-9.5	9.5	31.6667
day18	HEAT_R	C64C	30	22.3	-7.7	7.7	25.6667
day18	HEAT_R	C64C	30	21.9	-8.1	8.1	27
day18	HEAT_R	C64C	30	22.3	-7.7	7.7	25.6667
day18	HEAT_R	DKT77	30	20.8	-9.2	9.2	30.6667
day18	HEAT_R	DKT77	30	20	-10	10	33.3333
day18	HEAT_R	DKT77	30	20.5	-9.5	9.5	31.6667
day18	HEAT_R	Jwala	30	21.7	-8.3	8.3	27.6667
day18	HEAT_R	Jwala	30	21.6	-8.4	8.4	28
day18	HEAT_R	Jwala	30	20.9	-9.1	9.1	30.3333
day18	HEAT_R	PPR77	30	21.5	-8.5	8.5	28.3333
day18	HEAT_R	PPR77	30	21.7	-8.3	8.3	27.6667
day18	HEAT_R	PPR77	30	22.6	-7.4	7.4	24.6667

## Sheet: Biomass
Condition	Treatment	trt	Day	Genotype	Replication	Plant height, cm	Internode length, cm	Leaf area, sq.cm	Leaf fresh weight, g	Strem fresh weight, g	Root fresh weight, g	Total vegetative fresh weight, g	Leaf dry weight, g	Stem dry weight, g	Root dry weight, g	Total shoot dry weight, g	Total vegetative dry weight, g	Dry matter percentage (DMP)	Root:Shoot ratio	Specific leaf area (SLA)	Specific leaf mass (SLM)	TVDW gain in recovery	DMP gain in recovery	RS gain in recovery	RDW gain in recovery
Recovery	CR5	Control	Day19	BJ77	Rep1	35	2.84	1319.67	56.789	32.81	16.958	106.557	4.384	3.012	2.381	7.396	9.777	9.175	0.321931	301.02	0.00332204	3.149	-1.04559	0.177198	1.543
Recovery	CR5	Control	Day19	BJ77	Rep2	37.7	2.65	1292.29	57.785	33.363	17.031	108.179	4.383	3.011	2.399	7.394	9.793	9.053	0.324452	294.841	0.00339165	3.815	-0.187138	0.147449	1.5
Recovery	CR5	Control	Day19	BJ77	Rep3	36.6	2.69	1301.07	57.741	33.341	17.027	108.109	4.382	3.014	2.386	7.396	9.782	9.048	0.322607	296.913	0.00336799	3.481	-0.410689	0.156187	1.487
Recovery	CR5	Control	Day19	C44	Rep1	48.5	3.13	1411.08	62.462	35.751	17.948	116.161	5.243	3.657	2.909	8.9	11.809	10.166	0.326854	269.136	0.00371559	4.338	-0.523502	0.150504	1.789
Recovery	CR5	Control	Day19	C44	Rep2	44.5	3.08	1394.44	62.03	35.535	17.878	115.443	5.239	3.624	2.93	8.863	11.793	10.215	0.330588	266.166	0.00375705	5.46	1.37981	0.11574	1.81
Recovery	CR5	Control	Day19	C44	Rep3	46.6	3.13	1512.37	64.81	36.92	18.347	120.077	5.238	3.638	2.911	8.876	11.787	9.816	0.327963	288.731	0.00346343	5.748	1.7382	0.126889	1.9
Recovery	CR5	Control	Day19	C45C	Rep1	40.5	2.77	1503.49	57.696	34.655	17.653	110.004	4.929	3.731	2.849	8.66	11.509	10.462	0.328984	305.03	0.00327836	4.057	0.75878	0.163516	1.791
Recovery	CR5	Control	Day19	C45C	Rep2	46.6	2.92	1431.87	61.684	35.971	18.092	115.747	4.925	3.728	2.845	8.653	11.498	9.934	0.328788	290.735	0.00343955	5.239	1.10953	0.112503	1.732
Recovery	CR5	Control	Day19	C45C	Rep3	45.75	2.86	1404.73	64.464	34.748	17.573	116.785	4.928	3.732	2.848	8.66	11.508	9.854	0.328868	285.051	0.00350814	4.408	-0.256755	0.162065	1.833
Recovery	CR5	Control	Day19	C62	Rep1	40.64	2.51	1290.31	54.754	31.842	16.525	103.121	4.11	2.398	1.866	6.508	8.374	8.121	0.286724	313.944	0.00318528	2.861	-0.135146	0.132652	1.13
Recovery	CR5	Control	Day19	C62	Rep2	42.942	2.65	1292.5	52.409	30.62	16.219	99.248	4.112	2.4	1.864	6.512	8.376	8.439	0.286241	314.324	0.00318143	2.229	-0.896135	0.180068	1.274
Recovery	CR5	Control	Day19	C62	Rep3	41.34	2.54	1305.84	57.054	32.992	16.91	106.956	3.571	2.403	1.968	5.974	7.942	7.425	0.329428	365.68	0.00273463	1.913	-1.57378	0.176214	1.167
Recovery	CR5	Control	Day19	C64B	Rep1	44.25	2.77	1400.17	61.554	35.192	17.886	114.632	4.832	3.12	2.519	7.952	10.471	9.134	0.316776	289.77	0.00345101	3.969	0.373883	0.161686	1.646
Recovery	CR5	Control	Day19	C64B	Rep2	43.9	2.75	1404.33	61.054	34.992	17.718	113.764	4.829	3.121	2.518	7.95	10.468	9.202	0.31673	290.812	0.00343864	3.458	-0.168749	0.161489	1.576
Recovery	CR5	Control	Day19	C64B	Rep3	43.05	2.7	1402.2	59.777	34.404	17.421	111.602	4.83	3.122	2.52	7.952	10.472	9.383	0.316901	290.311	0.00344459	4.694	1.35041	0.111142	1.534
Recovery	CR5	Control	Day19	C64C	Rep1	32.25	2.08	1320.22	51.433	30.137	15.958	97.528	3.314	1.842	1.452	5.156	6.608	6.775	0.281614	398.377	0.00251019	2.421	-1.51051	0.131655	0.906
Recovery	CR5	Control	Day19	C64C	Rep2	34.5	2.22	1406.24	49.721	29.276	15.68	94.677	3.315	1.843	1.455	5.158	6.613	6.985	0.282086	424.205	0.00235735	0.847	-3.09357	0.179811	0.92
Recovery	CR5	Control	Day19	C64C	Rep3	36.75	2.36	1383.63	52.454	30.642	16.134	99.23	3.314	1.845	1.45	5.159	6.609	6.66	0.281062	417.512	0.00239514	2.183	-1.71053	0.145899	0.923
Recovery	CR5	Control	Day19	DKT77	Rep1	46.298	2.85	1337.9	57.056	32.943	17.146	107.145	4.573	2.992	2.718	7.565	10.283	9.597	0.359286	292.566	0.00341803	3.553	-0.860334	0.183946	1.714
Recovery	CR5	Control	Day19	DKT77	Rep2	43.842	2.7	1371.77	59.074	34.007	17.39	110.471	4.575	2.99	2.677	7.565	10.242	9.271	0.353866	299.841	0.0033351	3.455	-0.672667	0.184097	1.692
Recovery	CR5	Control	Day19	DKT77	Rep3	42.85	2.86	1328.81	58.321	33.681	17.18	109.182	4.574	3.012	2.767	7.586	10.353	9.482	0.364751	290.514	0.00344218	4.133	-0.0149807	0.169746	1.752
Recovery	CR5	Control	Day19	JWALA	Rep1	32.085	2.13	1315.63	51.126	30.033	15.955	97.114	3.74	2.325	1.874	6.065	7.939	8.175	0.308986	351.774	0.00284274	2.193	-0.593302	0.185404	1.242
Recovery	CR5	Control	Day19	JWALA	Rep2	34.85	2.31	1332.96	53.083	31.007	16.289	100.379	3.742	2.323	1.875	6.065	7.94	7.91	0.309151	356.216	0.00280729	2.812	0.232664	0.156532	1.196
Recovery	CR5	Control	Day19	JWALA	Rep3	33.065	2.19	1313.93	54.864	31.902	16.574	103.34	3.741	2.327	1.873	6.068	7.941	7.684	0.308668	351.225	0.00284718	2.357	-1.28149	0.153995	1.125
Recovery	CR5	Control	Day19	PPR77	Rep1	38.965	2.59	1323.73	52.91	30.87	16.214	99.994	3.491	2.061	1.545	5.552	7.097	7.097	0.278278	379.184	0.00263724	2.476	-0.548504	0.132765	0.958
Recovery	CR5	Control	Day19	PPR77	Rep2	35.085	2.34	1310.23	50.864	29.852	15.861	96.577	3.487	2.074	1.544	5.561	7.105	7.357	0.277648	375.747	0.00266136	1.52	-2.61159	0.169513	0.999
Recovery	CR5	Control	Day19	PPR77	Rep3	36.6	2.43	1222.63	53.721	31.331	16.259	101.311	3.489	2.073	1.546	5.562	7.108	7.016	0.277958	350.424	0.00285368	1.919	-2.26856	0.152849	0.969
Recovery	DR5	Drought	Day19	BJ77	Rep1	31.504	2.27	1108.26	46.479	27.655	15.274	89.408	2.64	1.426	1.103	4.066	5.169	5.781	0.271274	419.795	0.00238211	1.63	-2.28133	0.110566	0.613
Recovery	DR5	Drought	Day19	BJ77	Rep2	31.604	2.28	1045.49	46.71	27.825	15.2	89.735	2.639	1.423	1.107	4.062	5.169	5.76	0.272526	396.169	0.00252418	1.514	-2.69595	0.104048	0.58
Recovery	DR5	Drought	Day19	BJ77	Rep3	31.036	2.23	1054.27	47.674	28.307	15.308	91.289	2.639	1.427	1.105	4.066	5.171	5.664	0.271766	399.498	0.00250314	1.559	-2.48269	0.102455	0.582
Recovery	DR5	Drought	Day19	C44	Rep1	38.29	2.66	1265.58	54.752	31.896	16.206	102.854	3.717	2.288	2.221	6.005	8.226	7.998	0.369858	340.484	0.00293699	2.895	-1.57842	0.183874	1.385
Recovery	DR5	Drought	Day19	C44	Rep2	37.01	2.58	1346.67	54.319	31.68	16.161	102.16	3.718	2.286	2.246	6.004	8.25	8.076	0.374084	362.203	0.00276088	2.886	-1.64692	0.187096	1.401
Recovery	DR5	Drought	Day19	C44	Rep3	38.6	2.7	1269.74	54.25	31.64	16.159	102.049	3.716	2.288	2.222	6.004	8.226	8.061	0.370087	341.696	0.00292657	2.893	-1.51808	0.17622	1.356
Recovery	DR5	Drought	Day19	C45C	Rep1	31.275	2.27	1256.69	54.324	30.494	15.971	100.789	3.392	2.016	1.848	5.408	7.256	7.199	0.341716	370.488	0.00269915	2.451	-1.3624	0.154417	1.09
Recovery	DR5	Drought	Day19	C45C	Rep2	33.4	2.42	1248.94	53.891	30.266	15.922	100.079	3.391	1.988	1.853	5.379	7.232	7.226	0.344488	368.311	0.00271509	2.48	-0.955255	0.172023	1.154
Recovery	DR5	Drought	Day19	C45C	Rep3	33.975	2.46	1259.23	53.822	30.202	15.797	99.821	3.39	1.996	1.849	5.386	7.235	7.248	0.343297	371.455	0.00269212	2.418	-1.38962	0.156844	1.092
Recovery	DR5	Drought	Day19	C62	Rep1	28.6	2.11	1159.44	45.41	27.17	15.058	87.638	2.354	1.358	1.11	3.712	4.822	5.502	0.29903	492.541	0.00203029	1.39	-2.11257	0.123285	0.597
Recovery	DR5	Drought	Day19	C62	Rep2	31.025	2.29	1147	46.499	27.665	15.267	89.431	2.351	1.357	1.1	3.708	4.808	5.376	0.296656	487.877	0.00204969	1.369	-2.80711	0.124536	0.595
Recovery	DR5	Drought	Day19	C62	Rep3	30.925	2.27	1160.34	46.498	27.714	15.179	89.391	2.356	1.305	1.09	3.661	4.751	5.315	0.297733	492.505	0.00203044	1.363	-2.43837	0.12216	0.584
Recovery	DR5	Drought	Day19	C64B	Rep1	32.6	2.4	1254.67	49.85	29.34	15.774	94.964	3.04	1.742	1.542	4.782	6.324	6.659	0.322459	412.72	0.00242295	2.101	-2.29167	0.149404	0.919
Recovery	DR5	Drought	Day19	C64B	Rep2	31.839	2.34	1178.13	50.822	29.876	15.79	96.488	3.041	1.744	1.541	4.785	6.326	6.556	0.322048	387.416	0.0025812	1.962	-1.63212	0.146718	0.89
Recovery	DR5	Drought	Day19	C64B	Rep3	30.701	2.26	1187.36	51.24	30.135	15.745	97.12	3.039	1.733	1.543	4.772	6.315	6.502	0.323345	390.707	0.00255946	2.025	-2.70026	0.152173	0.916
Recovery	DR5	Drought	Day19	C64C	Rep1	20.36	1.64	972.121	43.463	26.152	14.838	84.453	1.831	1.063	0.877	2.894	3.771	4.465	0.303041	530.924	0.00188351	1.073	-2.68776	0.125903	0.471
Recovery	DR5	Drought	Day19	C64C	Rep2	21.5	1.72	1043.51	43.576	26.203	14.858	84.637	1.83	1.053	0.876	2.883	3.759	4.441	0.30385	570.224	0.0017537	1.08	-2.31581	0.127819	0.475
Recovery	DR5	Drought	Day19	C64C	Rep3	22.64	1.8	1107.24	44.441	26.636	14.951	86.028	1.83	1.033	0.878	2.863	3.741	4.349	0.306671	605.051	0.00165275	1.016	-3.3098	0.131596	0.472
Recovery	DR5	Drought	Day19	DKT77	Rep1	32.304	2.31	1192.4	45.936	28.859	15.577	90.372	2.861	1.747	1.582	4.608	6.19	6.849	0.343316	416.779	0.00239935	2.038	-1.33922	0.13423	0.864
Recovery	DR5	Drought	Day19	DKT77	Rep2	30.34	2.17	1124.97	45.732	28.955	15.589	90.276	2.862	1.746	1.589	4.608	6.197	6.865	0.344835	393.073	0.00254406	1.994	-1.39899	0.13777	0.868
Recovery	DR5	Drought	Day19	DKT77	Rep3	31.136	2.23	1183.31	46.936	29.394	15.584	91.914	2.864	1.741	1.556	4.605	6.161	6.703	0.337894	413.167	0.00242033	2.05	-1.82364	0.130551	0.85
Recovery	DR5	Drought	Day19	JWALA	Rep1	22.884	1.82	1158	44.156	26.548	14.956	85.66	2.204	1.21	1.064	3.414	4.478	5.228	0.311658	525.409	0.00190328	1.359	-2.60247	0.140862	0.609
Recovery	DR5	Drought	Day19	JWALA	Rep2	25.014	1.98	1155.5	45.113	27.022	15.068	87.203	2.206	1.213	1.066	3.419	4.485	5.143	0.311787	523.799	0.00190913	1.295	-1.91744	0.142003	0.603
Recovery	DR5	Drought	Day19	JWALA	Rep3	24.26	1.92	1067.13	45.894	27.417	15.141	88.452	2.203	1.208	1.063	3.411	4.474	5.058	0.311639	484.399	0.00206441	1.346	-2.63191	0.14098	0.607
Recovery	DR5	Drought	Day19	PPR77	Rep1	23.506	1.85	1157.63	44.274	26.552	14.937	85.763	1.901	1.105	0.884	3.006	3.89	4.536	0.294079	608.96	0.00164214	1.16	-2.18615	0.11938	0.478
Recovery	DR5	Drought	Day19	PPR77	Rep2	21.52	1.71	1118.98	43.89	26.365	14.882	85.137	1.904	1.104	0.883	3.008	3.891	4.57	0.293551	587.698	0.00170155	1.144	-2.51214	0.117609	0.472
Recovery	DR5	Drought	Day19	PPR77	Rep3	22.874	1.8	975.83	42.751	25.846	14.674	83.271	1.904	1.09	0.885	2.994	3.879	4.658	0.295591	512.516	0.00195116	1.136	-3.51839	0.119852	0.475
Recovery	DHR5	DryHeat	Day19	BJ77	Rep1	25.6	2.03	1068.06	42.442	25.636	14.785	82.863	1.226	0.951	0.653	2.177	2.83	3.415	0.299954	871.175	0.00114788	0.804	-4.42216	0.0975802	0.312
Recovery	DHR5	DryHeat	Day19	BJ77	Rep2	24.8	1.94	985.09	44.633	26.787	14.918	86.338	1.214	0.953	0.657	2.167	2.824	3.271	0.303184	811.442	0.00123237	0.802	-4.32243	0.106026	0.324
Recovery	DHR5	DryHeat	Day19	BJ77	Rep3	25.2	1.9	993.874	44.505	26.723	14.908	86.136	1.225	0.95	0.652	2.175	2.827	3.282	0.29977	811.326	0.00123255	0.829	-4.20143	0.10121	0.321
Recovery	DHR5	DryHeat	Day19	C44	Rep1	33.7	2.47	1225.38	52.114	30.578	15.846	98.538	2.403	2.112	1.879	4.515	6.394	6.489	0.416168	509.938	0.00196102	2.161	-3.02082	0.179895	1.07
Recovery	DHR5	DryHeat	Day19	C44	Rep2	32.7	2.37	1218.13	52.273	30.657	15.865	98.795	2.405	2.11	1.88	4.515	6.395	6.473	0.41639	506.501	0.00197433	2.19	-2.99557	0.184697	1.089
Recovery	DHR5	DryHeat	Day19	C44	Rep3	32.2	2.41	1226.72	52.764	30.898	15.923	99.585	2.402	2.113	1.875	4.515	6.39	6.417	0.415282	510.707	0.00195807	2.182	-3.56421	0.184513	1.086
Recovery	DHR5	DryHeat	Day19	C45C	Rep1	26.5	2.01	1196.29	53.425	29.128	15.607	98.16	2.284	1.841	1.385	4.125	5.51	5.613	0.335758	523.771	0.00190923	1.736	-4.00187	0.124589	0.727
Recovery	DHR5	DryHeat	Day19	C45C	Rep2	28.1	2.16	1219.03	53.584	29.242	15.633	98.459	2.283	1.837	1.389	4.12	5.509	5.595	0.337136	533.96	0.0018728	1.7	-2.7672	0.130611	0.737
Recovery	DHR5	DryHeat	Day19	C45C	Rep3	27.8	2.1	1206.52	54.075	29.882	15.657	99.614	2.285	1.842	1.387	4.127	5.514	5.535	0.336079	528.017	0.00189388	1.698	-3.13521	0.131534	0.739
Recovery	DHR5	DryHeat	Day19	C62	Rep1	22	1.78	983.11	41.856	25.393	14.623	81.872	1.252	0.985	0.744	2.237	2.981	3.641	0.332588	785.232	0.00127351	0.816	-3.95008	0.15082	0.411
Recovery	DHR5	DryHeat	Day19	C62	Rep2	23.2	1.93	1106.8	44.062	26.446	14.948	85.456	1.251	0.986	0.745	2.237	2.982	3.49	0.333035	884.732	0.00113029	0.771	-3.33882	0.112163	0.345
Recovery	DHR5	DryHeat	Day19	C62	Rep3	22.8	2.01	1120.14	43.412	26.171	14.79	84.373	1.253	0.984	0.746	2.237	2.983	3.535	0.333482	893.968	0.00111861	0.807	-4.67787	0.145061	0.401
Recovery	DHR5	DryHeat	Day19	C64B	Rep1	28.9	2.2	1214.47	47.639	28.235	15.471	91.345	1.992	1.637	1.21	3.629	4.839	5.297	0.333425	609.674	0.00164022	1.447	-3.63214	0.129735	0.636
Recovery	DHR5	DryHeat	Day19	C64B	Rep2	27.5	2.05	1147.16	46.756	27.843	15.287	89.886	1.988	1.638	1.211	3.626	4.837	5.381	0.333977	577.042	0.00173298	1.549	-2.93709	0.126041	0.645
Recovery	DHR5	DryHeat	Day19	C64B	Rep3	26.9	2.06	1197.83	46.258	27.644	15.144	89.046	1.986	1.62	1.209	3.606	4.815	5.407	0.335275	603.139	0.00165799	1.474	-2.88229	0.131744	0.644
Recovery	DHR5	DryHeat	Day19	C64C	Rep1	16.3	1.45	891.521	37.117	23.479	14.216	74.812	0.744	0.468	0.321	1.212	1.533	2.049	0.264851	1198.28	0.000834529	0.389	-3.77229	0.0866846	0.148
Recovery	DHR5	DryHeat	Day19	C64C	Rep2	17.6	1.53	881.631	37.21	23.52	14.234	74.964	0.745	0.469	0.322	1.214	1.536	2.049	0.265239	1183.4	0.000845025	0.406	-3.76495	0.0906027	0.154
Recovery	DHR5	DryHeat	Day19	C64C	Rep3	18.5	1.71	1064.67	36.187	23.009	14.124	73.32	0.743	0.466	0.32	1.209	1.529	2.085	0.264682	1432.94	0.000697866	0.343	-3.963	0.0845821	0.139
Recovery	DHR5	DryHeat	Day19	DKT77	Rep1	27.3	2.13	1152.2	40.669	27.75	15.378	83.797	1.607	1.36	1.101	2.967	4.068	4.855	0.371082	716.991	0.00139472	1.31	-2.60708	0.121988	0.551
Recovery	DHR5	DryHeat	Day19	DKT77	Rep2	25.5	1.94	1095	39.93	27.435	15.2	82.565	1.606	1.359	1.121	2.965	4.086	4.949	0.378078	681.818	0.00146667	1.221	-2.09817	0.135127	0.561
Recovery	DHR5	DryHeat	Day19	DKT77	Rep3	26.4	2.07	1143.11	40.934	27.987	15.217	84.138	1.608	1.357	1.119	2.965	4.084	4.854	0.377403	710.889	0.00140669	1.261	-2.29682	0.130495	0.56
Recovery	DHR5	DryHeat	Day19	JWALA	Rep1	15.2	1.61	1048.83	43.119	26.03	14.791	83.94	1.393	0.996	0.756	2.389	3.145	3.747	0.31645	752.932	0.00132814	0.895	-4.49778	0.11645	0.381
Recovery	DHR5	DryHeat	Day19	JWALA	Rep2	15.7	1.68	1097.23	41.752	25.341	14.654	81.747	1.392	0.997	0.754	2.389	3.143	3.845	0.315613	788.242	0.00126865	0.725	-4.54908	0.117991	0.355
Recovery	DHR5	DryHeat	Day19	JWALA	Rep3	18.5	1.56	1006.73	39.841	24.391	14.439	78.671	1.395	0.992	0.757	2.387	3.144	3.996	0.317134	721.671	0.00138567	0.901	-3.99218	0.121505	0.39
Recovery	DHR5	DryHeat	Day19	PPR77	Rep1	18.3	1.66	1008.53	37.522	23.176	14.164	74.862	0.839	0.402	0.36	1.241	1.601	2.139	0.290089	1202.07	0.000831901	0.382	-3.02866	0.0984953	0.164
Recovery	DHR5	DryHeat	Day19	PPR77	Rep2	14.6	1.48	942.131	37.194	23.017	14.116	74.327	0.835	0.404	0.359	1.239	1.598	2.15	0.28975	1128.3	0.000886289	0.376	-2.89844	0.0963904	0.161
Recovery	DHR5	DryHeat	Day19	PPR77	Rep3	14.6	1.64	915.43	37.589	23.265	14.074	74.928	0.839	0.403	0.359	1.242	1.601	2.137	0.28905	1091.1	0.000916509	0.427	-4.0667	0.0874123	0.162
Recovery	HR5	Heat	Day19	BJ77	Rep1	37.8	2.52	1170.36	50.049	29.44	16.351	95.84	3.452	2.03	1.543	5.482	7.025	7.33	0.281467	339.038	0.00294952	2.166	-1.34586	0.124011	0.882
Recovery	HR5	Heat	Day19	BJ77	Rep2	36.92	2.46	1300.13	51.28	30.11	16.431	97.821	3.452	2.04	1.547	5.492	7.039	7.196	0.281682	376.632	0.00265511	2.151	-1.43547	0.121189	0.871
Recovery	HR5	Heat	Day19	BJ77	Rep3	36.28	2.41	1137.17	51.469	30.205	16.461	98.135	3.451	2.02	1.542	5.471	7.013	7.146	0.28185	329.52	0.00303472	2.237	-1.60526	0.119806	0.876
Recovery	HR5	Heat	Day19	C44	Rep1	46.52	3.01	1327.68	56.722	32.881	17.344	106.947	3.996	2.794	2.349	6.79	9.139	8.545	0.34595	332.252	0.00300976	3.175	-0.946714	0.170546	1.459
Recovery	HR5	Heat	Day19	C44	Rep2	45.119	2.92	1408.17	57.889	33.465	17.513	108.867	3.995	2.791	2.348	6.786	9.134	8.39	0.346006	352.484	0.00283701	3.164	-1.38823	0.170115	1.455
Recovery	HR5	Heat	Day19	C44	Rep3	43.6	2.95	1389.32	54.772	31.901	17.073	103.746	3.994	2.791	2.354	6.785	9.139	8.809	0.346942	347.851	0.00287479	3.36	-0.648027	0.168516	1.479
Recovery	HR5	Heat	Day19	C45C	Rep1	37.92	2.51	1339.59	58.289	31.931	17.143	107.363	3.781	2.447	2.099	6.228	8.327	7.756	0.337026	354.296	0.0028225	2.805	-0.648519	0.167854	1.3
Recovery	HR5	Heat	Day19	C45C	Rep2	38.98	2.57	1321.33	59.456	31.551	17.035	108.042	3.78	2.448	2.104	6.228	8.332	7.712	0.337829	349.558	0.00286075	2.703	-0.797963	0.165365	1.276
Recovery	HR5	Heat	Day19	C45C	Rep3	40.1	2.61	1308.82	56.339	31.085	16.79	104.214	3.781	2.444	2.1	6.225	8.325	7.988	0.337349	346.157	0.00288887	2.793	-0.379619	0.168288	1.3
Recovery	HR5	Heat	Day19	C62	Rep1	35.28	2.36	1126.41	48.98	28.955	16.102	94.037	2.845	1.649	1.364	4.494	5.858	6.229	0.303516	395.926	0.00252572	1.649	-1.8127	0.139522	0.771
Recovery	HR5	Heat	Day19	C62	Rep2	36.42	2.43	1209.1	47.669	28.25	16.002	91.921	2.843	1.65	1.365	4.493	5.858	6.373	0.303806	425.29	0.00235134	1.734	-1.97386	0.149917	0.815
Recovery	HR5	Heat	Day19	C62	Rep3	35.3	2.52	1222.44	48.019	28.475	15.967	92.461	2.846	1.652	1.363	4.498	5.861	6.339	0.303024	429.53	0.00232813	1.87	-1.34533	0.139467	0.802
Recovery	HR5	Heat	Day19	C64B	Rep1	40.699	2.75	1250.86	52.246	30.538	16.799	99.583	3.562	2.401	2.001	5.963	7.964	7.997	0.335569	351.168	0.00284764	2.647	-1.17277	0.157417	1.197
Recovery	HR5	Heat	Day19	C64B	Rep2	38.744	2.61	1240.43	54.392	31.661	17.019	103.072	3.561	2.401	1.999	5.962	7.961	7.724	0.33529	348.338	0.00287077	2.61	-1.18215	0.167714	1.231
Recovery	HR5	Heat	Day19	C64B	Rep3	38.9	2.56	1238.3	52.338	30.684	16.638	99.66	3.564	2.402	2	5.966	7.966	7.993	0.335233	347.447	0.00287814	2.722	-1.00324	0.158129	1.211
Recovery	HR5	Heat	Day19	C64C	Rep1	29.986	1.97	1075.82	46.033	27.437	15.67	89.14	2.548	1.36	1.127	3.908	5.035	5.648	0.288383	422.222	0.00236842	1.448	-2.15967	0.137227	0.656
Recovery	HR5	Heat	Day19	C64C	Rep2	28.971	2.03	1128.39	47.146	27.988	15.836	90.97	2.545	1.356	1.129	3.901	5.03	5.529	0.289413	443.375	0.00225543	1.455	-2.60025	0.138044	0.659
Recovery	HR5	Heat	Day19	C64C	Rep3	31.1	2.19	1066.03	48.211	28.521	15.987	92.719	2.526	1.359	1.105	3.885	4.99	5.382	0.284427	422.023	0.00236954	1.418	-2.68066	0.129188	0.625
Recovery	HR5	Heat	Day19	DKT77	Rep1	38.18	2.53	1254.51	48.979	30.053	16.67	95.702	3.524	2.25	1.865	5.774	7.639	7.982	0.323	355.989	0.00280908	2.568	-1.4958	0.141224	1.085
Recovery	HR5	Heat	Day19	DKT77	Rep2	37.32	2.48	1207.87	48.917	29.784	16.755	95.456	3.525	2.23	1.9	5.755	7.655	8.019	0.330148	342.659	0.00291835	2.584	-1.04542	0.143671	1.103
Recovery	HR5	Heat	Day19	DKT77	Rep3	35.7	2.54	1245.41	48.357	29.791	16.383	94.531	3.512	2.24	1.866	5.752	7.618	8.059	0.324409	354.616	0.00281995	2.595	-1.3744	0.141134	1.088
Recovery	HR5	Heat	Day19	JWALA	Rep1	29.362	2.11	1242.34	49.726	29.333	16.243	95.302	3.165	1.99	1.54	5.155	6.695	7.025	0.298739	392.525	0.00254761	2.19	-1.4298	0.132547	0.898
Recovery	HR5	Heat	Day19	JWALA	Rep2	30.7	2.26	1249.56	50.683	29.807	16.388	96.878	3.163	2.017	1.543	5.18	6.723	6.94	0.297876	395.055	0.00253129	2.098	-1.68877	0.13494	0.895
Recovery	HR5	Heat	Day19	JWALA	Rep3	29.36	2.1	1151.73	48.464	28.702	16.059	93.225	3.165	1.997	1.53	5.162	6.692	7.178	0.296397	363.897	0.00274803	2.351	-0.949547	0.126316	0.899
Recovery	HR5	Heat	Day19	PPR77	Rep1	30.006	2.29	1240.33	46.51	27.67	15.748	89.928	2.555	1.522	1.2	4.077	5.277	5.868	0.294334	485.453	0.00205993	1.609	-1.70373	0.132839	0.69
Recovery	HR5	Heat	Day19	PPR77	Rep2	28.792	2.07	1149.93	46.464	27.652	15.729	89.845	2.557	1.52	1.202	4.077	5.279	5.876	0.294825	449.719	0.00222361	1.45	-1.79343	0.142553	0.696
Recovery	HR5	Heat	Day19	PPR77	Rep3	31.1	2.24	1058.73	46.321	27.631	15.628	89.58	2.55	1.519	1.201	4.069	5.27	5.883	0.295159	415.188	0.00240855	1.608	-1.67761	0.131511	0.686
Stress	CT7	Control	Day14	BJ77	Rep1	26.2	2.4	973.72	29	24.5285	11.321	64.8495	3.458	2.332	0.838	5.79	6.628	10.2206	0.144732	281.585	0.00355133
Stress	CT7	Control	Day14	BJ77	Rep2	28.7	2.2	951.896	28.322	24.02	12.354	64.696	3.127	1.952	0.899	5.079	5.978	9.24014	0.177003	304.412	0.00328502
Stress	CT7	Control	Day14	BJ77	Rep3	27.4	2.23	958.923	30.642	25.76	10.214	66.616	3.453	1.949	0.899	5.402	6.301	9.45869	0.16642	277.707	0.00360091
Stress	CT7	Control	Day14	C44	Rep1	35.9	2.5	1046.85	29.459	28.211	12.221	69.891	3.872	2.479	1.12	6.351	7.471	10.6895	0.17635	270.364	0.00369872
Stress	CT7	Control	Day14	C44	Rep2	32.3	2.47	1033.54	31.176	29.7177	10.7855	71.6792	3.926	2.627	1.12	5.213	6.333	8.83519	0.214847	399.667	0.00250208
Stress	CT7	Control	Day14	C44	Rep3	34.6	2.53	1127.88	31.869	30.2375	12.654	74.7605	4.201	2.448	1.011	5.028	6.039	8.0778	0.201074	437.164	0.00228747
Stress	CT7	Control	Day14	C45C	Rep1	30.5	2.27	1120.86	36.626	29.7657	10.4075	76.7993	3.754	2.64	1.058	6.394	7.452	9.70322	0.165468	298.577	0.00334922
Stress	CT7	Control	Day14	C45C	Rep2	36.2	2.4	1063.48	33.93	27.7438	9.254	70.9278	3.775	2.74	1.113	5.146	6.259	8.82447	0.216284	442.012	0.00226238
Stress	CT7	Control	Day14	C45C	Rep3	35.15	2.33	1041.77	32.892	26.9652	10.365	70.2222	3.75	2.335	1.015	6.085	7.1	10.1108	0.166804	277.805	0.00359965
Stress	CT7	Control	Day14	C62	Rep1	32.44	2.1	950.312	34.071	21.567	11.1365	66.7745	3.061	1.716	0.736	4.777	5.513	8.25615	0.154072	310.458	0.00322105
Stress	CT7	Control	Day14	C62	Rep2	34.542	2.23	951.984	32.242	21.365	12.241	65.848	2.58	1.356	0.59	5.557	6.147	9.33514	0.106172	226.609	0.00441289
Stress	CT7	Control	Day14	C62	Rep3	32.54	2.1	962.658	34.656	21.021	11.321	66.998	3.348	1.88	0.801	5.228	6.029	8.99878	0.153213	287.532	0.00347787
Stress	CT7	Control	Day14	C64B	Rep1	34.25	2.27	1038.12	37.939	26.2737	10.01	74.2228	3.62	2.009	0.873	5.629	6.502	8.76012	0.15509	286.773	0.00348707
Stress	CT7	Control	Day14	C64B	Rep2	33.7	2.24	1041.53	36.164	26.9262	11.717	74.8072	3.8	2.268	0.942	6.068	7.01	9.37075	0.155241	274.087	0.00364848
Stress	CT7	Control	Day14	C64B	Rep3	33.25	2.21	1039.82	36.994	25.68	9.258	71.932	3.638	2.166	0.986	4.792	5.778	8.03259	0.20576	395.973	0.00252543
Stress	CT7	Control	Day14	C64C	Rep1	28.05	1.87	974.321	21.841	20.479	8.214	50.534	2.477	1.164	0.546	3.641	4.187	8.28551	0.149959	393.347	0.00254228
Stress	CT7	Control	Day14	C64C	Rep2	30.1	2	1043.06	27.856	21.188	8.1665	57.2105	2.586	1.305	0.535	5.231	5.766	10.0786	0.102275	265.679	0.00376394
Stress	CT7	Control	Day14	C64C	Rep3	32.15	2.13	1024.89	25.864	19.325	7.687	52.876	2.54	1.359	0.527	3.899	4.426	8.37053	0.135163	403.5	0.00247831
Stress	CT7	Control	Day14	DKT77	Rep1	36.698	2.37	988.308	28.733	24.4872	11.1365	64.3567	3.713	2.013	1.004	5.726	6.73	10.4573	0.175341	266.175	0.00375693
Stress	CT7	Control	Day14	DKT77	Rep2	34.442	2.23	1015.48	30.43	25.176	12.6485	68.2545	3.619	2.183	0.985	5.802	6.787	9.94367	0.169769	280.598	0.00356382
Stress	CT7	Control	Day14	DKT77	Rep3	33.65	2.4	981.032	28.137	24.655	12.7025	65.4945	3.161	2.044	1.015	5.205	6.22	9.49698	0.195005	310.355	0.00322212
Stress	CT7	Control	Day14	JWALA	Rep1	28.085	1.93	970.571	34.529	21.189	9.8135	65.5315	2.626	1.476	0.632	5.114	5.746	8.7683	0.123582	266.787	0.00374831
Stress	CT7	Control	Day14	JWALA	Rep2	30.65	2.1	984.352	36.649	21.248	8.897	66.794	2.852	1.597	0.679	4.449	5.128	7.67734	0.152619	345.144	0.00289734
Stress	CT7	Control	Day14	JWALA	Rep3	28.665	1.97	969.209	33.556	21.1602	7.567	62.2832	3.093	1.743	0.748	4.836	5.584	8.96549	0.154673	313.356	0.00319126
Stress	CT7	Control	Day14	PPR77	Rep1	34.565	2.37	976.97	26.551	22.0783	11.8115	60.4407	2.643	1.391	0.587	4.034	4.621	7.6455	0.145513	369.644	0.0027053
Stress	CT7	Control	Day14	PPR77	Rep2	30.885	2.13	966.329	25.803	21.125	9.098	56.026	2.406	1.265	0.545	5.04	5.585	9.96859	0.108135	255.981	0.00390654
Stress	CT7	Control	Day14	PPR77	Rep3	32	2.2	896.168	24.23	20.3375	11.321	55.8885	2.95	1.662	0.577	4.612	5.189	9.28456	0.125108	303.786	0.00329179
Stress	DT7	Drought	Day14	BJ77	Rep1	24.904	1.93	843.152	22.025	14.5145	7.356	43.8955	2.003	1.046	0.49	3.049	3.539	8.06233	0.160708	420.945	0.00237561
Stress	DT7	Drought	Day14	BJ77	Rep2	24.804	1.93	793.016	21.054	14.629	7.541	43.224	2.074	1.054	0.527	3.128	3.655	8.45595	0.168478	382.361	0.00261533
Stress	DT7	Drought	Day14	BJ77	Rep3	24.036	1.87	800.043	23.025	13.212	8.1	44.337	2.11	0.979	0.523	3.089	3.612	8.14669	0.16931	379.167	0.00263736
Stress	DT7	Drought	Day14	C44	Rep1	27.89	2.13	969.008	25.723	21.287	8.658	55.668	2.874	1.621	0.836	4.495	5.331	9.57642	0.185984	337.164	0.00296592
Stress	DT7	Drought	Day14	C44	Rep2	27.01	2.07	1033.88	25.598	20.8296	8.741	55.1686	2.886	1.633	0.845	4.519	5.364	9.72292	0.186988	358.24	0.00279142
Stress	DT7	Drought	Day14	C44	Rep3	28.8	2.2	972.339	25.936	21.1134	8.624	55.6734	2.868	1.599	0.866	4.467	5.333	9.57908	0.193866	339.03	0.00294959
Stress	DT7	Drought	Day14	C45C	Rep1	23.475	1.87	961.979	28.157	19.446	8.521	56.124	2.612	1.435	0.758	4.047	4.805	8.5614	0.187299	368.292	0.00271524
Stress	DT7	Drought	Day14	C45C	Rep2	25.2	2	955.699	29.787	20.287	8.01	58.084	2.656	1.397	0.699	4.053	4.752	8.18125	0.172465	359.826	0.00277912
Stress	DT7	Drought	Day14	C45C	Rep3	25.575	2.03	963.929	28.118	19.4187	8.231	55.7677	2.626	1.434	0.757	4.06	4.817	8.63762	0.186453	367.071	0.00272427
Stress	DT7	Drought	Day14	C62	Rep1	22.6	1.8	884.177	21.514	16.443	7.1145	45.0715	1.893	1.026	0.513	2.919	3.432	7.61457	0.175745	467.077	0.00214097
Stress	DT7	Drought	Day14	C62	Rep2	24.825	1.97	874.144	19.523	15.5771	6.9255	42.0256	1.924	1.01	0.505	2.934	3.439	8.18311	0.17212	454.337	0.00220101
Stress	DT7	Drought	Day14	C62	Rep3	24.325	1.93	884.818	20.733	16.4241	6.54	43.6971	1.871	1.011	0.506	2.882	3.388	7.75337	0.175573	472.912	0.00211456
Stress	DT7	Drought	Day14	C64B	Rep1	24.8	2	960.28	21.864	17.2158	8.101	47.1808	2.354	1.246	0.623	3.6	4.223	8.95067	0.173056	407.935	0.00245137
Stress	DT7	Drought	Day14	C64B	Rep2	23.839	1.93	899.13	25.221	19.5657	8.51	53.2967	2.411	1.302	0.651	3.713	4.364	8.18812	0.17533	372.928	0.00268148
Stress	DT7	Drought	Day14	C64B	Rep3	23.101	1.87	906.512	21.05	17.581	7.988	46.619	2.409	1.254	0.627	3.663	4.29	9.20226	0.171171	376.302	0.00265744
Stress	DT7	Drought	Day14	C64C	Rep1	18.36	1.53	734.401	17.351	14.0567	6.312	37.7197	1.48	0.812	0.406	2.292	2.698	7.15276	0.177138	496.217	0.00201525
Stress	DT7	Drought	Day14	C64C	Rep2	19.3	1.6	791.432	18.522	14.8764	6.2505	39.6489	1.476	0.802	0.401	2.278	2.679	6.75681	0.176032	536.201	0.00186497
Stress	DT7	Drought	Day14	C64C	Rep3	20.24	1.67	842.339	16.365	13.6665	5.5485	35.58	1.508	0.811	0.406	2.319	2.725	7.6588	0.175075	558.58	0.00179025
Stress	DT7	Drought	Day14	DKT77	Rep1	24.904	1.93	910.468	25.051	17.446	8.21	50.707	2.199	1.235	0.718	3.434	4.152	8.18822	0.209086	414.037	0.00241524
Stress	DT7	Drought	Day14	DKT77	Rep2	23.14	1.8	856.603	24.067	18.7572	8.035	50.8592	2.241	1.241	0.721	3.482	4.203	8.26399	0.207065	382.241	0.00261615
Stress	DT7	Drought	Day14	DKT77	Rep3	24.136	1.87	903.192	22.935	17.2986	7.98	48.2136	2.193	1.212	0.706	3.405	4.111	8.52664	0.207342	411.852	0.00242806
Stress	DT7	Drought	Day14	JWALA	Rep1	21.084	1.72	883.026	18.288	14.7126	6.831	39.8316	1.755	0.909	0.455	2.664	3.119	7.83047	0.170796	503.149	0.00198748
Stress	DT7	Drought	Day14	JWALA	Rep2	23.014	1.87	880.944	21.199	16.7503	7.232	45.1813	1.802	0.925	0.463	2.727	3.19	7.06044	0.169784	488.87	0.00204553
Stress	DT7	Drought	Day14	JWALA	Rep3	22.06	1.8	810.329	19.281	15.4077	5.988	40.6767	1.761	0.911	0.456	2.672	3.128	7.68991	0.170659	460.153	0.00217319
Stress	DT7	Drought	Day14	PPR77	Rep1	21.306	1.73	882.65	18.72	15.015	6.877	40.612	1.513	0.811	0.406	2.324	2.73	6.72215	0.174699	583.377	0.00171416
Stress	DT7	Drought	Day14	PPR77	Rep2	19.52	1.6	851.886	18.071	14.5607	6.156	38.7877	1.515	0.821	0.411	2.336	2.747	7.08214	0.175942	562.301	0.00177841
Stress	DT7	Drought	Day14	PPR77	Rep3	20.474	1.67	737.288	15.354	12.6588	5.535	33.5478	1.514	0.819	0.41	2.333	2.743	8.17639	0.175739	486.98	0.00205347
Stress	DHT7	DryHeat	Day14	BJ77	Rep1	19.2	1.75	823.792	10.647	9.5832	5.621	25.8512	0.967	0.718	0.341	1.685	2.026	7.83716	0.202374	851.905	0.00117384
Stress	DHT7	DryHeat	Day14	BJ77	Rep2	18.2	1.65	757.496	10.856	9.7713	6.001	26.6283	0.986	0.703	0.333	1.689	2.022	7.59343	0.197158	768.252	0.00130166
Stress	DHT7	DryHeat	Day14	BJ77	Rep3	18.4	1.6	764.523	12.099	8.89	5.71	26.699	0.965	0.702	0.331	1.667	1.998	7.48343	0.19856	792.252	0.00126222
Stress	DHT7	DryHeat	Day14	C44	Rep1	23.5	2	949.648	19.377	18.7209	6.414	44.5119	1.889	1.535	0.809	3.424	4.233	9.50982	0.236273	502.725	0.00198916
Stress	DHT7	DryHeat	Day14	C44	Rep2	22.9	1.92	943.851	19.355	18.7011	6.354	44.4101	1.891	1.523	0.791	3.414	4.205	9.46857	0.231693	499.128	0.00200349
Stress	DHT7	DryHeat	Day14	C44	Rep3	22.6	1.97	950.718	18.244	17.7012	6.214	42.1592	1.878	1.541	0.789	3.419	4.208	9.98121	0.230769	506.24	0.00197535
Stress	DHT7	DryHeat	Day14	C45C	Rep1	18.9	1.67	926.459	17.458	15.5727	6.221	39.2517	1.788	1.328	0.658	3.116	3.774	9.61487	0.211168	518.154	0.00192993
Stress	DHT7	DryHeat	Day14	C45C	Rep2	20.1	1.8	944.569	20.813	18.5922	6.145	45.5502	1.812	1.345	0.652	3.157	3.809	8.3622	0.206525	521.285	0.00191834
Stress	DHT7	DryHeat	Day14	C45C	Rep3	19.6	1.73	934.558	20.087	17.9388	5.987	44.0128	1.803	1.365	0.648	3.168	3.816	8.67021	0.204545	518.335	0.00192925
Stress	DHT7	DryHeat	Day14	C62	Rep1	16.2	1.53	755.912	12.9	10.2663	5.354	28.5203	1.037	0.795	0.333	1.832	2.165	7.59108	0.181769	728.941	0.00137185
Stress	DHT7	DryHeat	Day14	C62	Rep2	17.2	1.67	854.784	15.848	10.9195	5.61	32.3775	1.052	0.759	0.4	1.811	2.211	6.82882	0.220872	812.532	0.00123072
Stress	DHT7	DryHeat	Day14	C62	Rep3	16.4	1.73	865.458	11.383	8.901	6.211	26.495	1.029	0.802	0.345	1.831	2.176	8.21287	0.188422	841.067	0.00118897
Stress	DHT7	DryHeat	Day14	C64B	Rep1	21.3	1.86	940.92	17.379	14.715	5.894	37.988	1.573	1.245	0.574	2.818	3.392	8.92914	0.203691	598.169	0.00167177
Stress	DHT7	DryHeat	Day14	C64B	Rep2	19.7	1.7	887.152	17.896	15.6123	6.02	39.5283	1.577	1.145	0.566	2.722	3.288	8.31809	0.207935	562.557	0.0017776
Stress	DHT7	DryHeat	Day14	C64B	Rep3	19.5	1.73	927.691	17.869	16.323	6.113	40.305	1.574	1.202	0.565	2.776	3.341	8.28929	0.20353	589.384	0.00169669
Stress	DHT7	DryHeat	Day14	C64C	Rep1	14.5	1.4	682.721	8.011	7.32	4.321	19.652	0.612	0.359	0.173	0.971	1.144	5.82129	0.178167	1115.56	0.000896413
Stress	DHT7	DryHeat	Day14	C64C	Rep2	15.6	1.47	674.729	8.21	7.012	4.214	19.436	0.614	0.348	0.168	0.962	1.13	5.81395	0.174636	1098.91	0.000909995
Stress	DHT7	DryHeat	Day14	C64C	Rep3	16.3	1.64	821.083	8.248	6.9498	4.412	19.6098	0.611	0.394	0.181	1.005	1.186	6.048	0.1801	1343.83	0.000744139
Stress	DHT7	DryHeat	Day14	DKT77	Rep1	20.1	1.81	891.108	16.62	15.0282	5.312	36.9602	1.25	0.958	0.55	2.208	2.758	7.46208	0.249094	712.886	0.00140275
Stress	DHT7	DryHeat	Day14	DKT77	Rep2	18.5	1.63	845.424	19.62	15.5826	5.452	40.6546	1.305	1	0.56	2.305	2.865	7.04717	0.24295	647.834	0.0015436
Stress	DHT7	DryHeat	Day14	DKT77	Rep3	19.6	1.77	883.832	17.604	16.354	5.52	39.478	1.234	1.03	0.559	2.264	2.823	7.15082	0.246908	716.233	0.00139619
Stress	DHT7	DryHeat	Day14	JWALA	Rep1	13.6	1.57	808.491	13.389	8.69	5.211	27.29	1.1	0.775	0.375	1.875	2.25	8.24478	0.2	734.992	0.00136056
Stress	DHT7	DryHeat	Day14	JWALA	Rep2	13.9	1.63	847.13	13.928	9.577	5.301	28.806	1.232	0.787	0.399	2.019	2.418	8.39408	0.197623	687.606	0.00145432
Stress	DHT7	DryHeat	Day14	JWALA	Rep3	16.5	1.5	774.809	13.176	9.547	5.356	28.079	1.102	0.774	0.367	1.876	2.243	7.98818	0.195629	703.093	0.00142229
Stress	DHT7	DryHeat	Day14	PPR77	Rep1	16.3	1.6	776.171	9.897	8.678	5.014	23.589	0.702	0.321	0.196	1.023	1.219	5.16766	0.191593	1105.66	0.00090444
Stress	DHT7	DryHeat	Day14	PPR77	Rep2	12.8	1.43	723.209	10.241	9.01	4.9545	24.2055	0.693	0.331	0.198	1.024	1.222	5.04844	0.193359	1043.59	0.000958229
Stress	DHT7	DryHeat	Day14	PPR77	Rep3	12.4	1.57	701.768	7.458	6.7122	4.754	18.9242	0.678	0.299	0.197	0.977	1.174	6.2037	0.201638	1035.06	0.000966131
Stress	HT7	Heat	Day14	BJ77	Rep1	29.6	2.1	860.832	28.789	18.429	8.788	56.006	2.744	1.454	0.661	4.198	4.859	8.67586	0.157456	313.714	0.00318761
Stress	HT7	Heat	Day14	BJ77	Rep2	28.52	2.03	964.731	27.61	19.351	9.669	56.63	2.725	1.487	0.676	4.212	4.888	8.63147	0.160494	354.03	0.00282462
Stress	HT7	Heat	Day14	BJ77	Rep3	27.68	1.97	834.363	26.119	19.101	9.355	54.575	2.645	1.465	0.666	4.11	4.776	8.75126	0.162044	315.449	0.00317008
Stress	HT7	Heat	Day14	C44	Rep1	34.52	2.4	986.688	30.078	22.2997	10.456	62.8337	3.117	1.957	0.89	5.074	5.964	9.49171	0.175404	316.551	0.00315905
Stress	HT7	Heat	Day14	C44	Rep2	33.519	2.33	1051.08	28.899	21.511	10.644	61.054	3.112	1.965	0.893	5.077	5.97	9.77823	0.175891	337.751	0.00296076
Stress	HT7	Heat	Day14	C44	Rep3	32.2	2.37	1036	27.408	22.954	10.746	61.108	2.978	1.926	0.875	4.904	5.779	9.45703	0.178426	347.884	0.00287452
Stress	HT7	Heat	Day14	C45C	Rep1	28.52	2.03	996.299	34.426	20.7268	10.55	65.7028	2.965	1.758	0.799	4.723	5.522	8.40452	0.169172	336.02	0.00297601
Stress	HT7	Heat	Day14	C45C	Rep2	29.18	2.07	981.609	33.415	22.31	10.421	66.146	2.98	1.821	0.828	4.801	5.629	8.50996	0.172464	329.399	0.00303583
Stress	HT7	Heat	Day14	C45C	Rep3	30.1	2.1	971.598	33.206	22.4	10.506	66.112	2.971	1.761	0.8	4.732	5.532	8.36762	0.169062	327.027	0.00305785
Stress	HT7	Heat	Day14	C62	Rep1	27.68	1.97	825.752	23.961	18.6247	9.754	52.3396	2.312	1.304	0.593	3.616	4.209	8.0417	0.163993	357.159	0.00279987
Stress	HT7	Heat	Day14	C62	Rep2	28.62	2.03	891.824	22.432	17.6308	9.345	49.4078	2.339	1.235	0.55	3.574	4.124	8.34686	0.153889	381.284	0.00262271
Stress	HT7	Heat	Day14	C62	Rep3	27.1	2.1	902.498	24.689	18.0979	9.15	51.9368	2.219	1.211	0.561	3.43	3.991	7.68433	0.163557	406.714	0.00245873
Stress	HT7	Heat	Day14	C64B	Rep1	31.299	2.27	925.232	26.949	20.975	10.06	57.984	2.745	1.768	0.804	4.513	5.317	9.16977	0.178152	337.061	0.00296682
Stress	HT7	Heat	Day14	C64B	Rep2	29.144	2.12	916.97	28.316	21.4561	10.31	60.0821	2.847	1.736	0.768	4.583	5.351	8.90615	0.167576	322.083	0.00310479
Stress	HT7	Heat	Day14	C64B	Rep3	29.7	2.09	915.264	26.993	21.454	9.844	58.291	2.765	1.69	0.789	4.455	5.244	8.99624	0.177104	331.018	0.00302099
Stress	HT7	Heat	Day14	C64C	Rep1	26.386	1.78	785.361	22.732	15.231	7.979	45.942	2.06	1.056	0.471	3.116	3.587	7.80767	0.151155	381.243	0.002623
Stress	HT7	Heat	Day14	C64C	Rep2	25.171	1.83	827.336	21.492	14.364	8.121	43.977	2.07	1.035	0.47	3.105	3.575	8.12925	0.151369	399.679	0.00250201
Stress	HT7	Heat	Day14	C64C	Rep3	27.1	1.98	777.369	21.578	14.414	8.311	44.303	2.055	1.037	0.48	3.092	3.572	8.06266	0.155239	378.282	0.00264353
Stress	HT7	Heat	Day14	DKT77	Rep1	29.18	2.07	928.148	24.758	18.655	10.091	53.504	2.714	1.577	0.78	4.291	5.071	9.4778	0.181776	341.985	0.0029241
Stress	HT7	Heat	Day14	DKT77	Rep2	28.52	2.03	890.923	27.758	18.212	9.974	55.944	2.733	1.541	0.797	4.274	5.071	9.06442	0.186476	325.987	0.00306761
Stress	HT7	Heat	Day14	DKT77	Rep3	27.1	2.1	920.872	25.742	17.898	9.607	53.247	2.709	1.536	0.778	4.245	5.023	9.4334	0.183274	339.931	0.00294178
Stress	HT7	Heat	Day14	JWALA	Rep1	25.962	1.93	918.497	25.044	19.5659	8.6735	53.2833	2.451	1.412	0.642	3.863	4.505	8.4548	0.166192	374.744	0.00266849
Stress	HT7	Heat	Day14	JWALA	Rep2	27.1	2.07	924.192	23.359	20.8698	9.371	53.5998	2.552	1.425	0.648	3.977	4.625	8.62877	0.162937	362.144	0.00276133
Stress	HT7	Heat	Day14	JWALA	Rep3	25.56	1.9	846.011	23.686	20.641	9.084	53.4109	2.321	1.389	0.631	3.71	4.341	8.12755	0.170081	364.503	0.00274346
Stress	HT7	Heat	Day14	PPR77	Rep1	26.206	2.09	916.81	23.487	17.4694	7.487	48.4434	2.025	1.133	0.51	3.158	3.668	7.57173	0.161495	452.746	0.00220875
Stress	HT7	Heat	Day14	PPR77	Rep2	25.192	1.88	844.649	22.053	18.254	9.6185	49.9255	2.121	1.202	0.506	3.323	3.829	7.66943	0.152272	398.231	0.0025111
Stress	HT7	Heat	Day14	PPR77	Rep3	27.1	2.03	771.608	22.504	17.8788	8.0525	48.4353	2.025	1.122	0.515	3.147	3.662	7.56061	0.163648	381.041	0.00262439

## Sheet: Stomata anatomy
Condition	Treatment and day	Treatment	Day	Genotype	Stomata density, No./0.153 sq. mm	Stoden/sq.mm	Stomata width, mm	Stomata length, mm	Stomata area (SA), sq. μm	Stomata pore width, mm	Stomata pore length, mm	a	b	Stomata pore area (PA), sq. μm (a x b x π)	PASA
Recovery	Control 18	Control	Day 18	BJ77	209.921	1372.04	0.0252	0.0422	1.06344	0.0111	0.0234	0.00555	0.0117	0.203896	0.191732
Recovery	Control 18	Control	Day 18	BJ77	216.078	1412.27	0.0264	0.042	1.1088	0.0096	0.0251	0.0048	0.01255	0.189154	0.170593
Recovery	Control 18	Control	Day 18	BJ77	230.021	1503.41	0.0246	0.0416	1.02336	0.0112	0.0251	0.0056	0.01255	0.220679	0.215642
Recovery	Control 18	Control	Day 18	C44	216.41	1414.45	0.027	0.0397	1.0719	0.0124	0.0211	0.0062	0.01055	0.205387	0.191611
Recovery	Control 18	Control	Day 18	C44	216.954	1418	0.026	0.0383	0.9958	0.0123	0.0221	0.00615	0.01105	0.213387	0.214287
Recovery	Control 18	Control	Day 18	C44	203.537	1330.31	0.0266	0.0401	1.06666	0.0121	0.0221	0.00605	0.01105	0.209917	0.196798
Recovery	Control 18	Control	Day 18	C45C	235.858	1541.56	0.0224	0.0312	0.69888	0.0076	0.0204	0.0038	0.0102	0.121706	0.174145
Recovery	Control 18	Control	Day 18	C45C	259.666	1697.16	0.0196	0.0315	0.6174	0.0069	0.0205	0.00345	0.01025	0.111038	0.179848
Recovery	Control 18	Control	Day 18	C45C	222.657	1455.28	0.0212	0.0305	0.6466	0.0081	0.0204	0.00405	0.0102	0.129713	0.200608
Recovery	Control 18	Control	Day 18	C62	211.083	1379.63	0.0243	0.0345	0.83835	0.0097	0.0201	0.00485	0.01005	0.153051	0.182563
Recovery	Control 18	Control	Day 18	C62	249.283	1629.3	0.0242	0.0367	0.88814	0.0111	0.0204	0.00555	0.0102	0.177755	0.200143
Recovery	Control 18	Control	Day 18	C62	225.202	1471.91	0.0244	0.0349	0.85156	0.0098	0.02	0.0049	0.01	0.15386	0.18068
Recovery	Control 18	Control	Day 18	C64B	232.677	1520.77	0.0196	0.0278	0.54488	0.0086	0.0136	0.0043	0.0068	0.0918136	0.168502
Recovery	Control 18	Control	Day 18	C64B	248.455	1623.89	0.0195	0.0276	0.5382	0.0095	0.0139	0.00475	0.00695	0.103659	0.192604
Recovery	Control 18	Control	Day 18	C64B	261.873	1711.59	0.02	0.031	0.62	0.0111	0.0137	0.00555	0.00685	0.119375	0.19254
Recovery	Control 18	Control	Day 18	DKT77	213.983	1398.58	0.0244	0.0446	1.08824	0.0111	0.0263	0.00555	0.01315	0.229165	0.210583
Recovery	Control 18	Control	Day 18	DKT77	237.171	1550.14	0.0242	0.045	1.089	0.0089	0.0259	0.00445	0.01295	0.18095	0.166162
Recovery	Control 18	Control	Day 18	DKT77	220.359	1440.26	0.0242	0.0451	1.09142	0.0112	0.0255	0.0056	0.01275	0.224196	0.205417
Recovery	Control 18	Control	Day 18	Jwala	276.148	1804.89	0.0192	0.0334	0.64128	0.0084	0.0193	0.0042	0.00965	0.127264	0.198453
Recovery	Control 18	Control	Day 18	Jwala	241.05	1575.49	0.0188	0.0344	0.64672	0.0079	0.0189	0.00395	0.00945	0.117208	0.181235
Recovery	Control 18	Control	Day 18	Jwala	231.457	1512.79	0.0192	0.0354	0.67968	0.0083	0.0187	0.00415	0.00935	0.12184	0.179261
Recovery	Drought 18	Drought	Day 18	BJ77	226.746	1482	0.025	0.0339	0.8475	0.0071	0.02071	0.00355	0.010355	0.115427	0.136197
Recovery	Drought 18	Drought	Day 18	BJ77	209.26	1367.72	0.0234	0.0331	0.77454	0.0067	0.02231	0.00335	0.011155	0.117339	0.151496
Recovery	Drought 18	Drought	Day 18	BJ77	235.175	1537.09	0.024	0.0348	0.8352	0.007	0.02051	0.0035	0.010255	0.112702	0.134941
Recovery	Drought 18	Drought	Day 18	C44	202.313	1322.31	0.0224	0.0364	0.81536	0.0082	0.02271	0.0041	0.011355	0.146184	0.179288
Recovery	Drought 18	Drought	Day 18	C44	249.457	1630.44	0.0228	0.0366	0.83448	0.0082	0.02251	0.0041	0.011255	0.144897	0.173637
Recovery	Drought 18	Drought	Day 18	C44	218.457	1427.82	0.0222	0.0371	0.82362	0.0083	0.02311	0.00415	0.011555	0.150573	0.182819
Recovery	Drought 18	Drought	Day 18	C45C	255.087	1667.24	0.0192	0.0297	0.57024	0.0071	0.0175	0.00355	0.00875	0.0975363	0.171044
Recovery	Drought 18	Drought	Day 18	C45C	261.821	1711.25	0.0198	0.0299	0.59202	0.0069	0.01761	0.00345	0.008805	0.0953846	0.161117
Recovery	Drought 18	Drought	Day 18	C45C	234.944	1535.58	0.0192	0.0298	0.57216	0.0073	0.0181	0.00365	0.00905	0.103722	0.181282
Recovery	Drought 18	Drought	Day 18	C62	213.664	1396.5	0.0254	0.0362	0.91948	0.0082	0.0221	0.0041	0.01105	0.142258	0.154715
Recovery	Drought 18	Drought	Day 18	C62	216.481	1414.91	0.0253	0.0359	0.90827	0.008	0.0223	0.004	0.01115	0.140044	0.154188
Recovery	Drought 18	Drought	Day 18	C62	226.388	1479.66	0.0247	0.0368	0.90896	0.0087	0.022	0.00435	0.011	0.150249	0.165298
Recovery	Drought 18	Drought	Day 18	C64B	234.282	1531.25	0.0168	0.0266	0.44688	0.0065	0.0141	0.00325	0.00705	0.0719452	0.160995
Recovery	Drought 18	Drought	Day 18	C64B	271.58	1775.03	0.017	0.0271	0.4607	0.0066	0.01421	0.0033	0.007105	0.073622	0.159805
Recovery	Drought 18	Drought	Day 18	C64B	278.953	1823.22	0.0165	0.0278	0.4587	0.0067	0.01431	0.00335	0.007155	0.0752634	0.16408
Recovery	Drought 18	Drought	Day 18	DKT77	243.703	1592.83	0.0202	0.0282	0.56964	0.0074	0.01671	0.0037	0.008355	0.0970684	0.170403
Recovery	Drought 18	Drought	Day 18	DKT77	249.602	1631.38	0.0204	0.0292	0.59568	0.0072	0.01651	0.0036	0.008255	0.0933145	0.156652
Recovery	Drought 18	Drought	Day 18	DKT77	259.921	1698.83	0.0195	0.0272	0.5304	0.007	0.01711	0.0035	0.008555	0.0940195	0.177261
Recovery	Drought 18	Drought	Day 18	Jwala	297.602	1945.11	0.0164	0.0284	0.46576	0.0051	0.0171	0.00255	0.00855	0.0684599	0.146985
Recovery	Drought 18	Drought	Day 18	Jwala	282.082	1843.67	0.0163	0.0261	0.42543	0.0051	0.0167	0.00255	0.00835	0.0668585	0.157155
Recovery	Drought 18	Drought	Day 18	Jwala	295.842	1933.61	0.0157	0.0278	0.43646	0.0049	0.0166	0.00245	0.0083	0.0638519	0.146295
Recovery	DryHeat 18	DryHeat	Day 18	BJ77	229.521	1500.14	0.0213	0.0266	0.56658	0.005	0.01564	0.0025	0.00782	0.061387	0.108347
Recovery	DryHeat 18	DryHeat	Day 18	BJ77	239.293	1564.01	0.0202	0.0288	0.58176	0.0049	0.01604	0.00245	0.00802	0.0616979	0.106054
Recovery	DryHeat 18	DryHeat	Day 18	BJ77	249.018	1627.57	0.0202	0.0272	0.54944	0.0045	0.0156	0.00225	0.0078	0.055107	0.100297
Recovery	DryHeat 18	DryHeat	Day 18	C44	239.808	1567.37	0.0192	0.0277	0.53184	0.006	0.01624	0.003	0.00812	0.0764904	0.143822
Recovery	DryHeat 18	DryHeat	Day 18	C44	238.737	1560.37	0.0192	0.0274	0.52608	0.0063	0.01584	0.00315	0.00792	0.0783367	0.148906
Recovery	DryHeat 18	DryHeat	Day 18	C44	242.737	1586.52	0.0202	0.0248	0.50096	0.0059	0.01684	0.00295	0.00842	0.0779945	0.15569
Recovery	DryHeat 18	DryHeat	Day 18	C45C	255.521	1670.07	0.0166	0.0206	0.34196	0.006	0.00984	0.003	0.00492	0.0463464	0.135532
Recovery	DryHeat 18	DryHeat	Day 18	C45C	265.164	1733.1	0.0168	0.0194	0.32592	0.0055	0.01064	0.00275	0.00532	0.0459382	0.140949
Recovery	DryHeat 18	DryHeat	Day 18	C45C	258.807	1691.55	0.0164	0.0216	0.35424	0.0049	0.01124	0.00245	0.00562	0.0432347	0.122049
Recovery	DryHeat 18	DryHeat	Day 18	C62	265.731	1736.81	0.0184	0.0288	0.52992	0.0035	0.01764	0.00175	0.00882	0.0484659	0.0914589
Recovery	DryHeat 18	DryHeat	Day 18	C62	252.445	1649.97	0.0188	0.0308	0.57904	0.0038	0.01544	0.0019	0.00772	0.0460575	0.0795412
Recovery	DryHeat 18	DryHeat	Day 18	C62	262.515	1715.78	0.0182	0.0308	0.56056	0.0039	0.01584	0.00195	0.00792	0.0484942	0.0865102
Recovery	DryHeat 18	DryHeat	Day 18	C64B	287.304	1877.81	0.0172	0.0208	0.35776	0.0053	0.01124	0.00265	0.00562	0.046764	0.130713
Recovery	DryHeat 18	DryHeat	Day 18	C64B	302.907	1979.79	0.0176	0.023	0.4048	0.005	0.01184	0.0025	0.00592	0.046472	0.114802
Recovery	DryHeat 18	DryHeat	Day 18	C64B	289.088	1889.46	0.0174	0.024	0.4176	0.0054	0.01164	0.0027	0.00582	0.049342	0.118156
Recovery	DryHeat 18	DryHeat	Day 18	DKT77	291.575	1905.72	0.0136	0.0156	0.21216	0.0057	0.0061	0.00285	0.00305	0.0272945	0.12865
Recovery	DryHeat 18	DryHeat	Day 18	DKT77	313.166	2046.84	0.0138	0.0165	0.2277	0.0055	0.00624	0.00275	0.00312	0.0269412	0.118319
Recovery	DryHeat 18	DryHeat	Day 18	DKT77	279.851	1829.09	0.013	0.0153	0.1989	0.0054	0.0065	0.0027	0.00325	0.0275535	0.138529
Recovery	DryHeat 18	DryHeat	Day 18	Jwala	278.457	1819.98	0.0152	0.0262	0.39824	0.0043	0.01224	0.00215	0.00612	0.0413161	0.103747
Recovery	DryHeat 18	DryHeat	Day 18	Jwala	293.092	1915.63	0.016	0.0252	0.4032	0.0042	0.01304	0.0021	0.00652	0.0429929	0.106629
Recovery	DryHeat 18	DryHeat	Day 18	Jwala	298.667	1952.07	0.0158	0.0258	0.40764	0.004	0.01301	0.002	0.006505	0.0408514	0.100214
Recovery	Heat 18	Heat	Day 18	BJ77	243.361	1590.6	0.0198	0.0406	0.80388	0.0085	0.02442	0.00425	0.01221	0.162942	0.202695
Recovery	Heat 18	Heat	Day 18	BJ77	243.041	1588.51	0.021	0.0396	0.8316	0.0083	0.02412	0.00415	0.01206	0.157154	0.188978
Recovery	Heat 18	Heat	Day 18	BJ77	266.481	1741.71	0.021	0.0391	0.8211	0.0082	0.02422	0.0041	0.01211	0.155904	0.189872
Recovery	Heat 18	Heat	Day 18	C44	194.636	1272.13	0.025	0.046	1.15	0.0089	0.0329	0.00445	0.01645	0.229856	0.199875
Recovery	Heat 18	Heat	Day 18	C44	223.241	1459.09	0.024	0.047	1.128	0.0086	0.0338	0.0043	0.0169	0.228184	0.202291
Recovery	Heat 18	Heat	Day 18	C44	227.921	1489.68	0.0236	0.0461	1.08796	0.0087	0.0334	0.00435	0.0167	0.228105	0.209663
Recovery	Heat 18	Heat	Day 18	C45C	250.388	1636.52	0.0176	0.0346	0.60896	0.0075	0.01942	0.00375	0.00971	0.114335	0.187755
Recovery	Heat 18	Heat	Day 18	C45C	263.361	1721.32	0.0178	0.0324	0.57672	0.007	0.01902	0.0035	0.00951	0.104515	0.181223
Recovery	Heat 18	Heat	Day 18	C45C	241.309	1577.18	0.0181	0.0332	0.60092	0.0074	0.01901	0.0037	0.009505	0.110429	0.183767
Recovery	Heat 18	Heat	Day 18	C62	242.655	1585.98	0.0216	0.0382	0.82512	0.0083	0.02342	0.00415	0.01171	0.152593	0.184934
Recovery	Heat 18	Heat	Day 18	C62	189.483	1238.45	0.0228	0.0374	0.85272	0.0099	0.02062	0.00495	0.01031	0.160248	0.187926
Recovery	Heat 18	Heat	Day 18	C62	280.544	1833.62	0.0214	0.0356	0.76184	0.0083	0.02282	0.00415	0.01141	0.148684	0.195164
Recovery	Heat 18	Heat	Day 18	C64B	271.195	1772.52	0.0188	0.0301	0.56588	0.0078	0.01682	0.0039	0.00841	0.102989	0.181998
Recovery	Heat 18	Heat	Day 18	C64B	244.681	1599.22	0.0185	0.0315	0.58275	0.0079	0.01652	0.00395	0.00826	0.102449	0.175802
Recovery	Heat 18	Heat	Day 18	C64B	274.567	1794.55	0.018	0.0294	0.5292	0.0075	0.01649	0.00375	0.008245	0.0970849	0.183456
Recovery	Heat 18	Heat	Day 18	DKT77	239.448	1565.02	0.024	0.0387	0.9288	0.0082	0.02692	0.0041	0.01346	0.173284	0.186568
Recovery	Heat 18	Heat	Day 18	DKT77	217.969	1424.63	0.0244	0.0396	0.96624	0.0087	0.02682	0.00435	0.01341	0.183167	0.189567
Recovery	Heat 18	Heat	Day 18	DKT77	208.423	1362.24	0.021	0.0392	0.8232	0.008	0.02662	0.004	0.01331	0.167174	0.203078
Recovery	Heat 18	Heat	Day 18	Jwala	292.358	1910.84	0.016	0.0291	0.4656	0.0067	0.01642	0.00335	0.00821	0.086361	0.185483
Recovery	Heat 18	Heat	Day 18	Jwala	289.024	1889.04	0.015	0.0284	0.426	0.007	0.01592	0.0035	0.00796	0.0874804	0.205353
Recovery	Heat 18	Heat	Day 18	Jwala	297.709	1945.81	0.0154	0.0302	0.46508	0.0067	0.01622	0.00335	0.00811	0.0853091	0.183429
Stress	Control 13	Control	Day 13	BJ77	202.614	1324.28	0.0212	0.0384	0.81408	0.0087	0.0223	0.00435	0.01115	0.152298	0.18708
Stress	Control 13	Control	Day 13	BJ77	222.222	1452.43	0.022	0.0375	0.825	0.0086	0.024	0.0043	0.012	0.162024	0.196393
Stress	Control 13	Control	Day 13	BJ77	215.686	1409.71	0.026	0.0366	0.9516	0.0097	0.024	0.00485	0.012	0.182748	0.192043
Stress	Control 13	Control	Day 13	C44	224.902	1469.95	0.026	0.031	0.806	0.0084	0.023	0.0042	0.0115	0.151662	0.188166
Stress	Control 13	Control	Day 13	C44	261.046	1706.18	0.027	0.032	0.864	0.0087	0.025	0.00435	0.0125	0.170737	0.197613
Stress	Control 13	Control	Day 13	C44	265.294	1733.95	0.028	0.033	0.924	0.0101	0.024	0.00505	0.012	0.190284	0.205935
Stress	Control 13	Control	Day 13	C45C	267.974	1751.46	0.021	0.0269	0.5649	0.007	0.0193	0.0035	0.00965	0.106054	0.187739
Stress	Control 13	Control	Day 13	C45C	248.758	1625.87	0.02	0.0298	0.596	0.0081	0.018	0.00405	0.009	0.114453	0.192035
Stress	Control 13	Control	Day 13	C45C	248.366	1623.31	0.021	0.0288	0.6048	0.0074	0.0193	0.0037	0.00965	0.112114	0.185373
Stress	Control 13	Control	Day 13	C62	212.078	1386.13	0.023	0.03	0.69	0.0081	0.0185	0.00405	0.00925	0.117632	0.170482
Stress	Control 13	Control	Day 13	C62	254.902	1666.03	0.022	0.032	0.704	0.0092	0.019	0.0046	0.0095	0.137218	0.194912
Stress	Control 13	Control	Day 13	C62	222.222	1452.43	0.024	0.03	0.72	0.0094	0.0189	0.0047	0.00945	0.139463	0.193699
Stress	Control 13	Control	Day 13	C64B	208.693	1364.01	0.02	0.022	0.44	0.007	0.0145	0.0035	0.00725	0.0796775	0.181085
Stress	Control 13	Control	Day 13	C64B	205.229	1341.36	0.02	0.022	0.44	0.0071	0.015	0.00355	0.0075	0.0836025	0.190006
Stress	Control 13	Control	Day 13	C64B	241.83	1580.59	0.02	0.023	0.46	0.0075	0.0144	0.00375	0.0072	0.08478	0.184304
Stress	Control 13	Control	Day 13	DKT77	248.005	1620.95	0.0263	0.0396	1.04148	0.0106	0.0244	0.0053	0.0122	0.203032	0.194946
Stress	Control 13	Control	Day 13	DKT77	225.872	1476.28	0.0266	0.0402	1.06932	0.0105	0.0248	0.00525	0.0124	0.204414	0.191163
Stress	Control 13	Control	Day 13	DKT77	212.585	1389.44	0.028	0.0412	1.1536	0.012	0.0242	0.006	0.0121	0.227964	0.197611
Stress	Control 13	Control	Day 13	Jwala	252.445	1649.97	0.0202	0.0284	0.57368	0.0072	0.0182	0.0036	0.0091	0.102866	0.17931
Stress	Control 13	Control	Day 13	Jwala	222.375	1453.43	0.0206	0.03	0.618	0.0079	0.0178	0.00395	0.0089	0.110387	0.178619
Stress	Control 13	Control	Day 13	Jwala	225.872	1476.28	0.02	0.028	0.56	0.0073	0.0181	0.00365	0.00905	0.103722	0.185218
Stress	Drought 13	Drought	Day 13	BJ77	256.083	1673.75	0.019	0.0278	0.5282	0.0047	0.0197	0.00235	0.00985	0.0726831	0.137605
Stress	Drought 13	Drought	Day 13	BJ77	213.33	1394.31	0.0202	0.0262	0.52924	0.0048	0.0198	0.0024	0.0099	0.0746064	0.140969
Stress	Drought 13	Drought	Day 13	BJ77	250.16	1635.03	0.0208	0.0271	0.56368	0.0052	0.0196	0.0026	0.0098	0.0800072	0.141937
Stress	Drought 13	Drought	Day 13	C44	270.053	1765.05	0.0206	0.0304	0.62624	0.0059	0.0215	0.00295	0.01075	0.0995773	0.159008
Stress	Drought 13	Drought	Day 13	C44	276.46	1806.93	0.0216	0.0306	0.66096	0.006	0.024	0.003	0.012	0.11304	0.171024
Stress	Drought 13	Drought	Day 13	C44	275.98	1803.79	0.021	0.031	0.651	0.0061	0.023	0.00305	0.0115	0.110135	0.169179
Stress	Drought 13	Drought	Day 13	C45C	263.765	1723.96	0.018	0.0242	0.4356	0.0054	0.0164	0.0027	0.0082	0.0695196	0.159595
Stress	Drought 13	Drought	Day 13	C45C	267.2	1746.41	0.0184	0.0238	0.43792	0.0052	0.0167	0.0026	0.00835	0.0681694	0.155666
Stress	Drought 13	Drought	Day 13	C45C	260.765	1704.35	0.0176	0.0241	0.42416	0.0053	0.0164	0.00265	0.0082	0.0682322	0.160864
Stress	Drought 13	Drought	Day 13	C62	232.606	1520.3	0.019	0.0292	0.5548	0.0056	0.0196	0.0028	0.0098	0.0861616	0.155302
Stress	Drought 13	Drought	Day 13	C62	245.254	1602.97	0.0191	0.0288	0.55008	0.0058	0.0152	0.0029	0.0076	0.0692056	0.12581
Stress	Drought 13	Drought	Day 13	C62	241.548	1578.74	0.0191	0.0308	0.58828	0.006	0.0198	0.003	0.0099	0.093258	0.158527
Stress	Drought 13	Drought	Day 13	C64B	298.154	1948.72	0.0156	0.0174	0.27144	0.0046	0.0121	0.0023	0.00605	0.0436931	0.160968
Stress	Drought 13	Drought	Day 13	C64B	276.35	1806.21	0.0164	0.018	0.2952	0.0041	0.0133	0.00205	0.00665	0.042806	0.145007
Stress	Drought 13	Drought	Day 13	C64B	256.878	1678.94	0.017	0.0177	0.3009	0.0045	0.0122	0.00225	0.0061	0.0430965	0.143225
Stress	Drought 13	Drought	Day 13	DKT77	291.896	1907.82	0.0156	0.0232	0.36192	0.0042	0.0158	0.0021	0.0079	0.0520926	0.143934
Stress	Drought 13	Drought	Day 13	DKT77	272.01	1777.84	0.0158	0.0202	0.31916	0.0042	0.0156	0.0021	0.0078	0.0514332	0.161152
Stress	Drought 13	Drought	Day 13	DKT77	283.659	1853.98	0.0155	0.0202	0.3131	0.0042	0.0148	0.0021	0.0074	0.0487956	0.155847
Stress	Drought 13	Drought	Day 13	Jwala	263.485	1722.12	0.018	0.021	0.378	0.0042	0.0162	0.0021	0.0081	0.0534114	0.1413
Stress	Drought 13	Drought	Day 13	Jwala	250.267	1635.73	0.0168	0.02	0.336	0.0039	0.0152	0.00195	0.0076	0.0465348	0.138496
Stress	Drought 13	Drought	Day 13	Jwala	276.026	1804.09	0.0171	0.0208	0.35568	0.0043	0.0151	0.00215	0.00755	0.0509701	0.143303
Stress	DryHeat 13	DryHeat	Day 13	BJ77	280.171	1831.18	0.013	0.0202	0.2626	0.0022	0.015	0.0011	0.0075	0.025905	0.0986481
Stress	DryHeat 13	DryHeat	Day 13	BJ77	296.686	1939.13	0.0126	0.0202	0.25452	0.002	0.0151	0.001	0.00755	0.023707	0.093144
Stress	DryHeat 13	DryHeat	Day 13	BJ77	289.653	1893.16	0.0133	0.0202	0.26866	0.0021	0.0161	0.00105	0.00805	0.0265408	0.0987897
Stress	DryHeat 13	DryHeat	Day 13	C44	297.389	1943.72	0.0146	0.023	0.3358	0.0041	0.0156	0.00205	0.0078	0.0502086	0.149519
Stress	DryHeat 13	DryHeat	Day 13	C44	290.614	1899.44	0.0149	0.0224	0.33376	0.0041	0.0152	0.00205	0.0076	0.0489212	0.146576
Stress	DryHeat 13	DryHeat	Day 13	C44	290.795	1900.62	0.0146	0.0211	0.30806	0.0034	0.0153	0.0017	0.00765	0.0408357	0.132558
Stress	DryHeat 13	DryHeat	Day 13	C45C	280.537	1833.58	0.0114	0.0136	0.15504	0.0026	0.01	0.0013	0.005	0.02041	0.131643
Stress	DryHeat 13	DryHeat	Day 13	C45C	308.455	2016.05	0.0113	0.0134	0.15142	0.0024	0.0105	0.0012	0.00525	0.019782	0.130643
Stress	DryHeat 13	DryHeat	Day 13	C45C	307.865	2012.19	0.0113	0.0146	0.16498	0.0023	0.0109	0.00115	0.00545	0.01968	0.119287
Stress	DryHeat 13	DryHeat	Day 13	C62	262.156	1713.44	0.0166	0.024	0.3984	0.0027	0.0154	0.00135	0.0077	0.0326403	0.0819285
Stress	DryHeat 13	DryHeat	Day 13	C62	232.33	1518.5	0.0168	0.0248	0.41664	0.0025	0.0148	0.00125	0.0074	0.029045	0.0697125
Stress	DryHeat 13	DryHeat	Day 13	C62	280.433	1832.89	0.0174	0.0248	0.43152	0.0026	0.0152	0.0013	0.0076	0.0310232	0.0718928
Stress	DryHeat 13	DryHeat	Day 13	C64B	306.518	2003.39	0.011	0.0154	0.1694	0.0024	0.0106	0.0012	0.0053	0.0199704	0.117889
Stress	DryHeat 13	DryHeat	Day 13	C64B	297.58	1944.97	0.0112	0.016	0.1792	0.0023	0.0112	0.00115	0.0056	0.0202216	0.112844
Stress	DryHeat 13	DryHeat	Day 13	C64B	263.765	1723.96	0.0111	0.017	0.1887	0.00225	0.0109	0.001125	0.00545	0.0192521	0.102025
Stress	DryHeat 13	DryHeat	Day 13	DKT77	302.156	1974.88	0.007	0.0096	0.0672	0.0018	0.0054	0.0009	0.0027	0.0076302	0.113545
Stress	DryHeat 13	DryHeat	Day 13	DKT77	312.526	2042.66	0.0072	0.0095	0.0684	0.00178	0.0056	0.00089	0.0028	0.00782488	0.114399
Stress	DryHeat 13	DryHeat	Day 13	DKT77	319.418	2087.7	0.006	0.0093	0.0558	0.00167	0.0054	0.000835	0.0027	0.00707913	0.126866
Stress	DryHeat 13	DryHeat	Day 13	Jwala	275.985	1803.82	0.0145	0.0184	0.2668	0.0024	0.012	0.0012	0.006	0.022608	0.0847376
Stress	DryHeat 13	DryHeat	Day 13	Jwala	280.05	1830.39	0.015	0.0182	0.273	0.0025	0.0124	0.00125	0.0062	0.024335	0.0891392
Stress	DryHeat 13	DryHeat	Day 13	Jwala	279.112	1824.26	0.0146	0.0188	0.27448	0.0022	0.0128	0.0011	0.0064	0.0221056	0.0805363
Stress	Heat 13	Heat	Day 13	BJ77	218.265	1426.57	0.023	0.0346	0.7958	0.0091	0.0215	0.00455	0.01075	0.153585	0.192995
Stress	Heat 13	Heat	Day 13	BJ77	180.636	1180.63	0.0231	0.0326	0.75306	0.009	0.021	0.0045	0.0105	0.148365	0.197016
Stress	Heat 13	Heat	Day 13	BJ77	217.446	1421.21	0.0232	0.032	0.7424	0.0088	0.021	0.0044	0.0105	0.145068	0.195404
Stress	Heat 13	Heat	Day 13	C44	197.515	1290.95	0.0242	0.04	0.968	0.0088	0.0294	0.0044	0.0147	0.203095	0.209809
Stress	Heat 13	Heat	Day 13	C44	194.853	1273.55	0.0241	0.041	0.9881	0.0089	0.0293	0.00445	0.01465	0.204704	0.20717
Stress	Heat 13	Heat	Day 13	C44	209.553	1369.63	0.0242	0.0401	0.97042	0.0095	0.0293	0.00475	0.01465	0.218505	0.225165
Stress	Heat 13	Heat	Day 13	C45C	237.389	1551.56	0.019	0.0261	0.4959	0.0074	0.0186	0.0037	0.0093	0.108047	0.217881
Stress	Heat 13	Heat	Day 13	C45C	224.2	1465.36	0.0201	0.026	0.5226	0.0069	0.0189	0.00345	0.00945	0.102372	0.195889
Stress	Heat 13	Heat	Day 13	C45C	257.606	1683.7	0.0189	0.0262	0.49518	0.0069	0.0187	0.00345	0.00935	0.101289	0.204549
Stress	Heat 13	Heat	Day 13	C62	230.664	1507.61	0.023	0.0312	0.7176	0.008	0.0226	0.004	0.0113	0.141928	0.197781
Stress	Heat 13	Heat	Day 13	C62	240.987	1575.08	0.0222	0.0313	0.69486	0.0079	0.02	0.00395	0.01	0.12403	0.178496
Stress	Heat 13	Heat	Day 13	C62	223.537	1461.03	0.0221	0.0296	0.65416	0.0077	0.022	0.00385	0.011	0.132979	0.203282
Stress	Heat 13	Heat	Day 13	C64B	258.836	1691.74	0.0148	0.021	0.3108	0.0051	0.016	0.00255	0.008	0.064056	0.2061
Stress	Heat 13	Heat	Day 13	C64B	239.947	1568.28	0.0164	0.022	0.3608	0.0052	0.0159	0.0026	0.00795	0.0649038	0.179889
Stress	Heat 13	Heat	Day 13	C64B	241.052	1575.5	0.0164	0.0224	0.36736	0.0054	0.0159	0.0027	0.00795	0.0674001	0.183472
Stress	Heat 13	Heat	Day 13	DKT77	222.447	1453.9	0.0224	0.0327	0.73248	0.0071	0.0261	0.00355	0.01305	0.145468	0.198597
Stress	Heat 13	Heat	Day 13	DKT77	231.447	1512.73	0.0224	0.0326	0.73024	0.0073	0.026	0.00365	0.013	0.148993	0.204033
Stress	Heat 13	Heat	Day 13	DKT77	197.515	1290.95	0.0225	0.0332	0.747	0.0074	0.0258	0.0037	0.0129	0.149872	0.200632
Stress	Heat 13	Heat	Day 13	Jwala	284.767	1861.22	0.0156	0.022	0.3432	0.0058	0.0153	0.0029	0.00765	0.0696609	0.202975
Stress	Heat 13	Heat	Day 13	Jwala	288.455	1885.33	0.0158	0.0224	0.35392	0.0057	0.0151	0.00285	0.00755	0.0675649	0.190905
Stress	Heat 13	Heat	Day 13	Jwala	257.35	1682.03	0.0166	0.023	0.3818	0.0056	0.0154	0.0028	0.0077	0.0676984	0.177314

## Sheet: Leaf pigments
Condition	Treatment	trt	Day	Genotype	Chlorophyll content	Flavonol content
Recovery	Control 17	Control	Day 17	BJ77	1.32	0.48
Recovery	Control 17	Control	Day 17	BJ77	1.15	0.23
Recovery	Control 17	Control	Day 17	BJ77	1.17	0.38
Recovery	Control 17	Control	Day 17	C44	1.23	0.34
Recovery	Control 17	Control	Day 17	C44	1.22	0.34
Recovery	Control 17	Control	Day 17	C44	1.26	0.51
Recovery	Control 17	Control	Day 17	C45C	1.1	0.19
Recovery	Control 17	Control	Day 17	C45C	1.57	0.27
Recovery	Control 17	Control	Day 17	C45C	1.65	0.31
Recovery	Control 17	Control	Day 17	C62	1.03	0.38
Recovery	Control 17	Control	Day 17	C62	1.21	0.32
Recovery	Control 17	Control	Day 17	C62	1.18	0.28
Recovery	Control 17	Control	Day 17	C64B	1.15	0.35
Recovery	Control 17	Control	Day 17	C64B	0.91	0.4
Recovery	Control 17	Control	Day 17	C64B	1.08	0.18
Recovery	Control 17	Control	Day 17	C64C	0.83	0.34
Recovery	Control 17	Control	Day 17	C64C	0.98	0.27
Recovery	Control 17	Control	Day 17	C64C	1.14	0.41
Recovery	Control 17	Control	Day 17	DKT77	1.34	0.18
Recovery	Control 17	Control	Day 17	DKT77	0.94	0.44
Recovery	Control 17	Control	Day 17	DKT77	1.54	0.42
Recovery	Control 17	Control	Day 17	Jwala	1.33	0.19
Recovery	Control 17	Control	Day 17	Jwala	1.59	0.39
Recovery	Control 17	Control	Day 17	Jwala	0.8	0.42
Recovery	Control 17	Control	Day 17	PPR77	1.12	0.49
Recovery	Control 17	Control	Day 17	PPR77	0.67	0.19
Recovery	Control 17	Control	Day 17	PPR77	0.93	0.29
Recovery	Drought 17	Drought	Day 17	BJ77	1.57	0.22
Recovery	Drought 17	Drought	Day 17	BJ77	1.25	0.23
Recovery	Drought 17	Drought	Day 17	BJ77	1.02	0.22
Recovery	Drought 17	Drought	Day 17	C44	1.45	0.23
Recovery	Drought 17	Drought	Day 17	C44	1.34	0.26
Recovery	Drought 17	Drought	Day 17	C44	1.55	0.25
Recovery	Drought 17	Drought	Day 17	C45C	1.27	0.29
Recovery	Drought 17	Drought	Day 17	C45C	1.3	0.15
Recovery	Drought 17	Drought	Day 17	C45C	1.59	0.17
Recovery	Drought 17	Drought	Day 17	C62	0.84	0.15
Recovery	Drought 17	Drought	Day 17	C62	1.19	0.28
Recovery	Drought 17	Drought	Day 17	C62	1	0.39
Recovery	Drought 17	Drought	Day 17	C64B	1.44	0.31
Recovery	Drought 17	Drought	Day 17	C64B	1.28	0.33
Recovery	Drought 17	Drought	Day 17	C64B	1.5	0.3
Recovery	Drought 17	Drought	Day 17	C64C	0.71	0.39
Recovery	Drought 17	Drought	Day 17	C64C	0.75	0.34
Recovery	Drought 17	Drought	Day 17	C64C	1.12	0.45
Recovery	Drought 17	Drought	Day 17	DKT77	1.37	0.36
Recovery	Drought 17	Drought	Day 17	DKT77	1.33	0.35
Recovery	Drought 17	Drought	Day 17	DKT77	1.19	0.36
Recovery	Drought 17	Drought	Day 17	Jwala	0.67	0.46
Recovery	Drought 17	Drought	Day 17	Jwala	0.85	0.36
Recovery	Drought 17	Drought	Day 17	Jwala	1.02	0.47
Recovery	Drought 17	Drought	Day 17	PPR77	1.24	0.45
Recovery	Drought 17	Drought	Day 17	PPR77	0.67	0.38
Recovery	Drought 17	Drought	Day 17	PPR77	1.11	0.39
Recovery	DryHeat 17	DryHeat	Day 17	BJ77	1.12	0.24
Recovery	DryHeat 17	DryHeat	Day 17	BJ77	1.16	0.16
Recovery	DryHeat 17	DryHeat	Day 17	BJ77	1.08	0.29
Recovery	DryHeat 17	DryHeat	Day 17	C44	1.51	0.23
Recovery	DryHeat 17	DryHeat	Day 17	C44	1.54	0.11
Recovery	DryHeat 17	DryHeat	Day 17	C44	1.26	0.19
Recovery	DryHeat 17	DryHeat	Day 17	C45C	1.11	0.24
Recovery	DryHeat 17	DryHeat	Day 17	C45C	1.07	0.28
Recovery	DryHeat 17	DryHeat	Day 17	C45C	0.95	0.28
Recovery	DryHeat 17	DryHeat	Day 17	C62	0.91	0.28
Recovery	DryHeat 17	DryHeat	Day 17	C62	1.01	0.3
Recovery	DryHeat 17	DryHeat	Day 17	C62	1.03	0.35
Recovery	DryHeat 17	DryHeat	Day 17	C64B	1.02	0.31
Recovery	DryHeat 17	DryHeat	Day 17	C64B	1.01	0.33
Recovery	DryHeat 17	DryHeat	Day 17	C64B	1.06	0.29
Recovery	DryHeat 17	DryHeat	Day 17	C64C	0.83	0.3
Recovery	DryHeat 17	DryHeat	Day 17	C64C	0.8	0.28
Recovery	DryHeat 17	DryHeat	Day 17	C64C	0.95	0.15
Recovery	DryHeat 17	DryHeat	Day 17	DKT77	0.97	0.22
Recovery	DryHeat 17	DryHeat	Day 17	DKT77	0.78	0.28
Recovery	DryHeat 17	DryHeat	Day 17	DKT77	1.08	0.11
Recovery	DryHeat 17	DryHeat	Day 17	Jwala	0.88	0.24
Recovery	DryHeat 17	DryHeat	Day 17	Jwala	1.17	0.21
Recovery	DryHeat 17	DryHeat	Day 17	Jwala	0.84	0.18
Recovery	DryHeat 17	DryHeat	Day 17	PPR77	0.98	0.19
Recovery	DryHeat 17	DryHeat	Day 17	PPR77	0.6	0.17
Recovery	DryHeat 17	DryHeat	Day 17	PPR77	0.64	0.29
Recovery	Heat 17	Heat	Day 17	BJ77	1.21	0.32
Recovery	Heat 17	Heat	Day 17	BJ77	1.07	0.26
Recovery	Heat 17	Heat	Day 17	BJ77	1.16	0.31
Recovery	Heat 17	Heat	Day 17	C44	1.26	0.35
Recovery	Heat 17	Heat	Day 17	C44	1.22	0.29
Recovery	Heat 17	Heat	Day 17	C44	1.28	0.29
Recovery	Heat 17	Heat	Day 17	C45C	1.09	0.3
Recovery	Heat 17	Heat	Day 17	C45C	1.26	0.4
Recovery	Heat 17	Heat	Day 17	C45C	1.21	0.31
Recovery	Heat 17	Heat	Day 17	C62	0.89	0.31
Recovery	Heat 17	Heat	Day 17	C62	1.03	0.45
Recovery	Heat 17	Heat	Day 17	C62	1.17	0.4
Recovery	Heat 17	Heat	Day 17	C64B	1.2	0.4
Recovery	Heat 17	Heat	Day 17	C64B	1.1	0.36
Recovery	Heat 17	Heat	Day 17	C64B	1.13	0.29
Recovery	Heat 17	Heat	Day 17	C64C	0.81	0.4
Recovery	Heat 17	Heat	Day 17	C64C	0.9	0.39
Recovery	Heat 17	Heat	Day 17	C64C	1.004	0.25
Recovery	Heat 17	Heat	Day 17	DKT77	1.23	0.3
Recovery	Heat 17	Heat	Day 17	DKT77	0.99	0.27
Recovery	Heat 17	Heat	Day 17	DKT77	1.28	0.25
Recovery	Heat 17	Heat	Day 17	Jwala	0.86	0.29
Recovery	Heat 17	Heat	Day 17	Jwala	1.04	0.23
Recovery	Heat 17	Heat	Day 17	Jwala	0.86	0.32
Recovery	Heat 17	Heat	Day 17	PPR77	1	0.26
Recovery	Heat 17	Heat	Day 17	PPR77	0.81	0.39
Recovery	Heat 17	Heat	Day 17	PPR77	0.84	0.25
Stress	Control 12	Control	Day 12	BJ77	1.17	0.23
Stress	Control 12	Control	Day 12	BJ77	1.05	0.25
Stress	Control 12	Control	Day 12	BJ77	1.07	0.37
Stress	Control 12	Control	Day 12	C44	1.08	0.43
Stress	Control 12	Control	Day 12	C44	1.07	0.39
Stress	Control 12	Control	Day 12	C44	1.11	0.47
Stress	Control 12	Control	Day 12	C45C	1	0.46
Stress	Control 12	Control	Day 12	C45C	1.42	0.32
Stress	Control 12	Control	Day 12	C45C	1.5	0.36
Stress	Control 12	Control	Day 12	C62	0.93	0.37
Stress	Control 12	Control	Day 12	C62	1.06	0.31
Stress	Control 12	Control	Day 12	C62	1.03	0.27
Stress	Control 12	Control	Day 12	C64B	1	0.34
Stress	Control 12	Control	Day 12	C64B	0.81	0.39
Stress	Control 12	Control	Day 12	C64B	0.98	0.4
Stress	Control 12	Control	Day 12	C64C	0.78	0.33
Stress	Control 12	Control	Day 12	C64C	0.88	0.26
Stress	Control 12	Control	Day 12	C64C	0.99	0.18
Stress	Control 12	Control	Day 12	DKT77	1.19	0.32
Stress	Control 12	Control	Day 12	DKT77	0.84	0.43
Stress	Control 12	Control	Day 12	DKT77	1.39	0.41
Stress	Control 12	Control	Day 12	Jwala	1.23	0.19
Stress	Control 12	Control	Day 12	Jwala	1.44	0.38
Stress	Control 12	Control	Day 12	Jwala	0.7	0.41
Stress	Control 12	Control	Day 12	PPR77	0.97	0.18
Stress	Control 12	Control	Day 12	PPR77	0.62	0.19
Stress	Control 12	Control	Day 12	PPR77	0.83	0.28
Stress	Drought 12	Drought	Day 12	BJ77	1.42	0.39
Stress	Drought 12	Drought	Day 12	BJ77	1.15	0.41
Stress	Drought 12	Drought	Day 12	BJ77	0.92	0.42
Stress	Drought 12	Drought	Day 12	C44	1.3	0.58
Stress	Drought 12	Drought	Day 12	C44	1.19	0.57
Stress	Drought 12	Drought	Day 12	C44	1.4	0.56
Stress	Drought 12	Drought	Day 12	C45C	1.17	0.57
Stress	Drought 12	Drought	Day 12	C45C	1.15	0.52
Stress	Drought 12	Drought	Day 12	C45C	1.44	0.53
Stress	Drought 12	Drought	Day 12	C62	0.74	0.42
Stress	Drought 12	Drought	Day 12	C62	1.04	0.39
Stress	Drought 12	Drought	Day 12	C62	0.85	0.44
Stress	Drought 12	Drought	Day 12	C64B	1.29	0.57
Stress	Drought 12	Drought	Day 12	C64B	1.18	0.52
Stress	Drought 12	Drought	Day 12	C64B	1.4	0.55
Stress	Drought 12	Drought	Day 12	C64C	0.66	0.21
Stress	Drought 12	Drought	Day 12	C64C	0.65	0.25
Stress	Drought 12	Drought	Day 12	C64C	0.97	0.21
Stress	Drought 12	Drought	Day 12	DKT77	1.22	0.31
Stress	Drought 12	Drought	Day 12	DKT77	1.23	0.29
Stress	Drought 12	Drought	Day 12	DKT77	1.04	0.34
Stress	Drought 12	Drought	Day 12	Jwala	0.57	0.26
Stress	Drought 12	Drought	Day 12	Jwala	0.7	0.27
Stress	Drought 12	Drought	Day 12	Jwala	0.92	0.27
Stress	Drought 12	Drought	Day 12	PPR77	1.09	0.4
Stress	Drought 12	Drought	Day 12	PPR77	0.62	0.28
Stress	Drought 12	Drought	Day 12	PPR77	1.01	0.34
Stress	DryHeat 12	DryHeat	Day 12	BJ77	0.97	0.45
Stress	DryHeat 12	DryHeat	Day 12	BJ77	1.06	0.41
Stress	DryHeat 12	DryHeat	Day 12	BJ77	0.98	0.47
Stress	DryHeat 12	DryHeat	Day 12	C44	1.36	0.53
Stress	DryHeat 12	DryHeat	Day 12	C44	1.39	0.52
Stress	DryHeat 12	DryHeat	Day 12	C44	1.11	0.55
Stress	DryHeat 12	DryHeat	Day 12	C45C	1.01	0.55
Stress	DryHeat 12	DryHeat	Day 12	C45C	0.92	0.51
Stress	DryHeat 12	DryHeat	Day 12	C45C	0.8	0.46
Stress	DryHeat 12	DryHeat	Day 12	C62	0.81	0.41
Stress	DryHeat 12	DryHeat	Day 12	C62	0.86	0.42
Stress	DryHeat 12	DryHeat	Day 12	C62	0.88	0.42
Stress	DryHeat 12	DryHeat	Day 12	C64B	0.87	0.47
Stress	DryHeat 12	DryHeat	Day 12	C64B	0.91	0.49
Stress	DryHeat 12	DryHeat	Day 12	C64B	0.96	0.47
Stress	DryHeat 12	DryHeat	Day 12	C64C	0.78	0.38
Stress	DryHeat 12	DryHeat	Day 12	C64C	0.7	0.41
Stress	DryHeat 12	DryHeat	Day 12	C64C	0.8	0.39
Stress	DryHeat 12	DryHeat	Day 12	DKT77	0.82	0.47
Stress	DryHeat 12	DryHeat	Day 12	DKT77	0.68	0.48
Stress	DryHeat 12	DryHeat	Day 12	DKT77	0.93	0.41
Stress	DryHeat 12	DryHeat	Day 12	Jwala	0.78	0.43
Stress	DryHeat 12	DryHeat	Day 12	Jwala	1.02	0.41
Stress	DryHeat 12	DryHeat	Day 12	Jwala	0.74	0.37
Stress	DryHeat 12	DryHeat	Day 12	PPR77	0.83	0.38
Stress	DryHeat 12	DryHeat	Day 12	PPR77	0.55	0.38
Stress	DryHeat 12	DryHeat	Day 12	PPR77	0.54	0.35
Stress	Heat 12	Heat	Day 12	BJ77	1.06	0.46
Stress	Heat 12	Heat	Day 12	BJ77	0.97	0.36
Stress	Heat 12	Heat	Day 12	BJ77	1.06	0.34
Stress	Heat 12	Heat	Day 12	C44	1.11	0.46
Stress	Heat 12	Heat	Day 12	C44	1.12	0.44
Stress	Heat 12	Heat	Day 12	C44	1.13	0.49
Stress	Heat 12	Heat	Day 12	C45C	0.99	0.47
Stress	Heat 12	Heat	Day 12	C45C	1.11	0.46
Stress	Heat 12	Heat	Day 12	C45C	1.06	0.45
Stress	Heat 12	Heat	Day 12	C62	0.79	0.35
Stress	Heat 12	Heat	Day 12	C62	0.88	0.35
Stress	Heat 12	Heat	Day 12	C62	1.02	0.39
Stress	Heat 12	Heat	Day 12	C64B	1.05	0.47
Stress	Heat 12	Heat	Day 12	C64B	1	0.49
Stress	Heat 12	Heat	Day 12	C64B	1.03	0.43
Stress	Heat 12	Heat	Day 12	C64C	0.76	0.36
Stress	Heat 12	Heat	Day 12	C64C	0.8	0.37
Stress	Heat 12	Heat	Day 12	C64C	0.854	0.35
Stress	Heat 12	Heat	Day 12	DKT77	1.08	0.48
Stress	Heat 12	Heat	Day 12	DKT77	0.89	0.51
Stress	Heat 12	Heat	Day 12	DKT77	1.13	0.41
Stress	Heat 12	Heat	Day 12	Jwala	0.76	0.38
Stress	Heat 12	Heat	Day 12	Jwala	0.89	0.35
Stress	Heat 12	Heat	Day 12	Jwala	0.76	0.35
Stress	Heat 12	Heat	Day 12	PPR77	0.85	0.38
Stress	Heat 12	Heat	Day 12	PPR77	0.76	0.37
Stress	Heat 12	Heat	Day 12	PPR77	0.74	0.35

## Sheet: Correlation data
Control_16 traits	Ci	E	ETR	Fv/Fm	gs	IntNodL	LA	LTD	PASA	PN	PW	RS	RWC	StemDia	TVDW	TVFW	Stress_16 traits	Ci	E	ETR	Fv/Fm	gs	IntNodL	LA	LTD	PASA	PN	PW	RS	RWC	StemDia	TVDW	TVFW	Recovery_16 traits	Ci	E	ETR	Fv/Fm	gs	IntNodL	LA	LTD	PASA	PN	PW	R:S	RWC	StemDia	TVDW
	224.164	4.965	75.207	0.82	440.71	2.84	1319.67	-10.2	0.244245	13.627	0.0111	0.321931	83.2	7.3	9.777	106.557		117.91	3.498	61.734	0.779	323.871	1.93	961.979	-2	0.175293	4.848	0.0047	0.187299	69.7	5.025	4.805	56.124		146.882	4.038	72.062	0.799	370.809	2.27	1108.26	-5.8	0.1735	9.165	0.0071	0.271274	72.1	5.85	5.169
	236.495	4.898	75.957	0.819	511.805	2.65	1292.29	-9.9	0.217316	14.339	0.0096	0.324452	78.54	7.025	9.793	108.179		119.261	3.431	61.888	0.778	346.648	1.93	955.699	-3	0.179578	4.926	0.0048	0.172465	66.68	4.925	4.752	58.084		146.466	3.971	72.103	0.799	509.883	2.28	1045.49	-6.8	0.192988	9.141	0.0067	0.272526	69.88	5.775	5.169
	213.685	4.945	76.535	0.815	488.026	2.69	1301.07	-9.6	0.274703	13.022	0.0112	0.322607	97.54	6.95	9.782	108.109		121.713	3.488	62.868	0.774	322.027	1.87	963.929	-2.4	0.180812	5.077	0.0052	0.186453	62.82	4.775	4.817	55.7677		142.257	4.018	71.493	0.795	497.201	2.23	1054.27	-6	0.171899	8.898	0.007	0.271766	66.02	5.65	5.171
	255.859	6.02	80.927	0.835	514.746	3.13	1411.08	-9.1	0.24409	15.01	0.0124	0.326854	99.82	8.025	11.809	116.161		190.66	4.593	69.259	0.809	357.519	2.13	926.459	-3.4	0.202558	9.086	0.0059	0.211168	84.84	5.525	3.774	39.2517		210.048	5.093	77.68	0.825	578.747	2.66	1265.58	-8.4	0.228392	12.812	0.0082	0.369858	87.24	6.825	8.226
	248.117	5.912	82.92	0.835	430.69	3.08	1394.44	-10.1	0.272977	15.457	0.0123	0.330588	99.8	7.9	11.793	115.443		196.469	4.475	68.25	0.81	351.774	2.07	944.569	-4.5	0.217865	9.387	0.006	0.206525	82.82	5.275	3.809	45.5502		207.727	4.985	78.615	0.822	570.54	2.58	1346.67	-9	0.221194	12.678	0.0082	0.374084	85.22	6.525	8.25
	265.437	5.864	82.157	0.835	477.545	3.13	1512.37	-9.3	0.250698	16.01	0.0121	0.327963	94.54	8.025	11.787	120.077		196.036	4.427	67.439	0.806	383.712	2.2	934.558	-4.3	0.215515	9.412	0.0061	0.204545	88.62	5.7	3.816	44.0128		214.031	4.937	77.169	0.823	551.136	2.7	1269.74	-9.4	0.23289	13.042	0.0083	0.370087	91.02	6.925	8.226
	243.822	5.498	78.572	0.826	514.387	2.77	1503.49	-8.9	0.221841	14.762	0.0076	0.328984	90.5	7.025	11.509	110.004		174.082	4.051	67.16	0.795	357.876	1.87	996.299	-4.1	0.203306	8.11	0.0054	0.169172	76.82	4.775	5.522	65.7028		184.813	4.571	75.717	0.816	547.546	2.27	1256.69	-8.9	0.217891	11.355	0.0071	0.341716	80.02	5.75	7.256
	238.418	5.581	81.582	0.828	465.943	2.92	1431.87	-9.9	0.229106	14.919	0.0069	0.328788	99.4	7.5	11.498	115.747		172.179	4.144	63.289	0.794	350.661	2	981.609	-4.2	0.198301	8.18	0.0052	0.172464	80.9	5.2	5.629	66.146		186.527	4.654	73.17	0.813	506.963	2.42	1248.94	-8.1	0.205245	11.454	0.0069	0.344488	83.3	6.225	7.232
	246.541	5.497	78.664	0.832	390.307	2.86	1404.73	-10.8	0.255552	14.45	0.0081	0.328868	93.88	7.35	11.508	116.785		175.131	4.07	66.262	0.795	344.597	2.03	971.598	-3.3	0.204923	8.019	0.0053	0.169062	76.88	5.275	5.532	66.112		188.017	4.57	74.491	0.806	515.169	2.46	1259.23	-8.4	0.230932	11.54	0.0073	0.343297	79.28	6.325	7.235
	226.814	4.888	76.867	0.819	393.275	2.51	1290.31	-9	0.232564	13.78	0.0097	0.286724	88.6	6.375	8.374	103.121		125.222	3.441	64.625	0.776	289.408	1.8	950.312	-2.2	0.197837	5.289	0.0056	0.154072	66.18	4.6	5.513	66.7745		140.335	3.961	72.551	0.797	377.965	2.11	1159.44	-6.5	0.19709	8.787	0.0082	0.29903	69.38	5.35	4.822
	217.738	4.887	76.759	0.82	383.954	2.65	1292.5	-10.6	0.25496	13.256	0.0111	0.286241	85	6.825	8.376	99.248		125.957	3.43	63.207	0.777	275.581	1.97	951.984	-2	0.160268	5.322	0.0058	0.186768	67.56	5.125	3.749	65.848		141.495	3.96	71.038	0.798	437.976	2.29	1147	-5.8	0.196417	8.854	0.008	0.296656	69.96	5.9	4.808
	222.414	4.738	77.699	0.819	405.432	2.54	1305.84	-9.6	0.230166	13.526	0.0098	0.329428	89.04	6.55	7.942	106.956		126.58	3.281	64.17	0.776	319.598	1.93	962.658	-2.3	0.201945	5.358	0.006	0.153213	65.22	5.025	6.029	66.998		139.833	3.811	73.597	0.797	370.696	2.27	1160.34	-6.4	0.21057	8.758	0.0087	0.297733	67.62	5.85	4.751
	249.659	5.218	78.399	0.835	450.639	2.77	1400.17	-9.4	0.214653	15.099	0.0086	0.316776	93.3	7.125	10.471	114.632		162.349	3.781	67.388	0.795	350.671	2	884.177	-3.8	0.205055	7.442	0.0046	0.175745	76.82	5.2	3.432	45.0715		179.322	4.291	76.611	0.816	378.867	2.4	1254.67	-8.3	0.205089	11.038	0.0065	0.322459	79.22	6.175	6.324
	242.246	5.068	79.981	0.836	450.282	2.75	1404.33	-9	0.245355	14.671	0.0095	0.31673	90.24	6.975	10.468	113.764		161.621	3.621	66.016	0.793	353.073	1.93	874.144	-3.6	0.184722	7.643	0.0041	0.17212	74.14	4.925	3.439	42.0256		174.975	4.141	76.02	0.812	554.695	2.34	1178.13	-7.8	0.203573	10.787	0.0066	0.322048	77.34	5.925	6.326
	249.676	5.188	81.505	0.835	439.982	2.7	1402.2	-10.8	0.245274	15.1	0.0111	0.316901	100.08	6.85	10.472	111.602		165.993	3.751	64.696	0.794	345.793	1.87	884.818	-3.9	0.182453	7.4	0.0045	0.175573	72.9	4.775	3.388	43.6971		179.201	4.261	74.246	0.813	436.55	2.26	1187.36	-9.4	0.209019	11.031	0.0067	0.323345	76.1	5.725	6.315
	170.68	4.165	76.239	0.821	488.634	2.08	1320.22	-10	0.268087	12.536	0.0092	0.281614	80.88	5.2	6.608	97.528		88.508	2.688	63.216	0.767	294.298	1.53	755.912	-2	0.173097	3.141	0.0045	0.181769	55.48	3.825	2.165	28.5203		103.391	3.238	73.701	0.792	359.391	1.64	972.121	-6.9	0.156337	6.654	0.0051	0.303041	59.48	4.075	3.771
	171.65	4.202	77.508	0.819	452.089	2.22	1406.24	-9.3	0.237135	12.525	0.0089	0.282086	86.1	5.65	6.613	94.677		86.749	2.715	62.084	0.768	277.856	1.6	854.784	-2.2	0.176607	3.03	0.0043	0.220872	59.88	4.1	2.211	32.3775		103.738	3.275	72.236	0.789	573.039	1.72	1043.51	-5.3	0.18766	6.674	0.0059	0.30385	63.08	4.375	3.759
	169.54	4.174	77.931	0.818	463.373	2.36	1383.63	-9.7	0.20096	12.468	0.0069	0.281062	87.22	6.1	6.609	99.23		87.951	2.677	62.022	0.769	245.089	1.67	865.458	-2.6	0.17037	3.09	0.0046	0.188422	73.7	4.375	2.176	26.495		103.097	3.247	71.744	0.79	394.603	1.8	1107.24	-6.6	0.213476	6.637	0.0067	0.306671	76.1	4.675	3.741
	232.252	5.054	80.188	0.827	539.913	2.85	1337.9	-9.7	0.268259	14.094	0.0111	0.359286	94.22	7.325	10.283	107.145		153.308	3.635	67.247	0.797	350.065	1.93	825.752	-3.5	0.183355	6.743	0.0042	0.163993	74	5.025	4.209	52.3396		159.958	4.127	74.995	0.81	418.65	2.31	1192.4	-7.3	0.217074	9.92	0.0074	0.343316	76.4	5.95	6.19
	232.01	5.033	81.541	0.826	371.47	2.7	1371.77	-9.3	0.211671	14.08	0.0089	0.353866	88.2	6.85	10.242	110.471		140.705	3.596	65.76	0.795	335.896	1.8	891.824	-3.4	0.205289	6.876	0.0042	0.153889	72.86	4.6	4.124	49.4078		162.141	4.106	76.071	0.808	588.274	2.17	1124.97	-7.9	0.199557	10.046	0.0072	0.344835	76.06	5.5	6.197
	233.811	5.062	80.543	0.828	410.349	2.86	1328.81	-10.3	0.261677	14.184	0.0112	0.364751	93.8	7.35	10.353	109.182		148.354	3.607	65.951	0.793	287.512	1.87	902.498	-2.9	0.198531	6.664	0.0042	0.163557	75.04	4.875	3.991	51.9368		164.011	4.135	75.335	0.807	442.793	2.23	1183.31	-8.5	0.225811	10.154	0.007	0.337894	77.44	5.75	6.161
	221.167	4.584	77.866	0.827	542.175	2.13	1315.63	-9.8	0.252807	13.454	0.0084	0.308986	88.24	5.425	7.939	97.114		109.412	2.966	64.847	0.779	257.424	1.72	1038.12	-3.2	0.18	4.309	0.0042	0.15509	73.1	4.4	6.502	74.2228		126.946	3.657	74.848	0.8	383.727	1.82	1158	-7.6	0.187242	8.014	0.0051	0.311658	76.3	4.625	4.478
	220.215	4.469	76.298	0.823	307.318	2.31	1332.96	-9.3	0.230873	13.399	0.0079	0.309151	91	5.975	7.94	100.379		110.21	3.022	63.227	0.78	277.678	1.87	1041.53	-2.6	0.176429	4.602	0.0039	0.155241	74.4	4.875	7.01	74.8072		129.163	3.542	73.301	0.801	428.179	1.98	1155.5	-6.7	0.200197	8.142	0.0051	0.311787	76.8	5.125	4.485
	220.578	4.531	79.143	0.824	516.664	2.19	1313.93	-9.3	0.228357	13.42	0.0083	0.308668	86.9	5.575	7.941	103.34		111.363	3.064	63.989	0.782	328.891	1.8	1039.82	-3.3	0.182552	4.47	0.0043	0.200774	71.56	4.6	5.897	71.932		130.532	3.604	73.105	0.803	547.888	1.92	1067.13	-7.3	0.186363	8.221	0.0049	0.311639	74.76	4.875	4.474
	207.917	4.299	77.366	0.829	499.217	2.59	1323.73	-10	0.227263	12.689	0.0076	0.278278	85.88	6.675	7.097	99.994		87.251	2.861	64.619	0.779	318.489	1.73	960.28	-2.1	0.176547	3.059	0.0037	0.173056	58.62	4.525	4.223	47.1808		100.984	3.372	73.972	0.8	392.733	1.85	1157.63	-6	0.183724	6.515	0.0058	0.294079	61.02	4.8	3.89
	211.174	4.368	79.524	0.826	536.118	2.34	1310.23	-9.6	0.227676	12.877	0.0078	0.277648	90.64	5.85	7.105	96.577		84.442	2.891	65.155	0.778	276.806	1.6	899.13	-2.6	0.173355	3.126	0.0043	0.17533	65.3	4	4.364	53.2967		103.235	3.441	74.149	0.799	470.971	1.71	1118.98	-6.4	0.177431	6.645	0.0065	0.293551	69.3	4.25	3.891
	211.451	4.348	80.082	0.821	535.604	2.43	1222.63	-9.2	0.222315	12.893	0.0079	0.277958	78.4	6.175	7.108	101.311		81.068	2.812	63.98	0.77	310.632	1.67	906.512	-2.6	0.178082	2.702	0.0042	0.171171	63.42	4.275	4.29	46.619		99.979	3.421	72.639	0.795	380.685	1.8	975.83	-5.9	0.173906	6.457	0.0059	0.295591	66.62	4.575	3.879
	216.704	4.507	70.663	0.806	425.09	2.4	973.72	-9	0.238318	10.552	0.0087	0.144732	80.8	6.2	6.628	64.8495		79.9	2.496	59.769	0.769	212.097	1.75	940.92	-1.5	0.125666	2.08	0.0022	0.203691	64.7	4.575	3.392	37.988		119.26	3.595	71.615	0.795	387.419	2.03	1068.06	-7.5	0.138021	7.165	0.005	0.299954	67.1	5.375	2.83
	229.035	4.486	69.335	0.805	472.416	2.2	951.896	-9.6	0.250182	11.264	0.0086	0.177003	75.34	5.9	5.978	64.696		75.882	2.381	60.907	0.771	274.997	1.65	887.152	-2.1	0.118655	2.09	0.002	0.207935	61.5	4.225	3.288	39.5283		117.285	3.528	70.395	0.796	361.89	1.94	985.09	-8.9	0.1351	7.175	0.0049	0.303184	64.7	5.05	2.824
	206.235	4.497	70.095	0.801	496.185	2.23	958.923	-8.5	0.244641	9.957	0.0097	0.16642	94.34	5.8	6.301	66.616		83.946	2.453	61.517	0.768	251.634	1.6	927.691	-1.7	0.125847	2.565	0.0021	0.20353	58.48	4.1	3.341	40.305		125.339	3.575	71.728	0.792	329.391	1.9	993.874	-7.1	0.127766	7.64	0.0045	0.29977	61.68	4.95	2.827
	248.439	4.61	75.085	0.832	499.166	2.5	843.152	-8.3	0.239702	12.422	0.0084	0.160708	97.42	6.45	3.539	43.8955		155.628	3.972	66.806	0.806	313.882	2	925.232	-3.3	0.190471	6.732	0.0041	0.178152	81.5	5.2	5.317	57.984		186.409	4.65	77.512	0.822	447.084	2.47	1225.38	-9.9	0.183213	11.024	0.006	0.416168	83.9	6.475	6.394
	258.007	5.436	77.078	0.824	415.1	2.47	793.016	-9.1	0.251736	11.965	0.0087	0.168478	97.4	6.375	3.655	43.224		145.036	3.854	67.266	0.809	313.29	1.92	916.97	-3.4	0.186721	6.111	0.0041	0.167576	77.22	5	5.351	60.0821		196.992	4.542	78.326	0.823	446.556	2.37	1218.13	-9.3	0.18969	11.166	0.0063	0.41639	79.62	6.225	6.395
	240.687	4.336	76.325	0.819	461.955	2.53	800.043	-9.3	0.262338	12.965	0.0101	0.16931	92.14	6.525	3.612	44.337		142.576	3.806	64.684	0.804	308.68	1.97	915.264	-3.8	0.168863	5.969	0.0034	0.177104	78.4	5.125	5.244	58.291		183.95	4.494	75.254	0.819	446.773	2.41	1226.72	-9.1	0.198331	11.777	0.0059	0.415282	80.8	6.325	6.39
	236.382	5.079	75.73	0.812	498.787	2.27	823.792	-9.5	0.239157	11.707	0.007	0.202374	87.3	5.775	2.026	25.8512		130.373	3.43	62.78	0.796	307.937	1.67	974.321	-2.9	0.167699	5.255	0.0026	0.149959	73.68	4.275	4.187	50.534		171.756	4.128	76.366	0.81	430.791	2.01	1196.29	-8.9	0.172652	10.32	0.006	0.335758	76.88	5.225	5.51
	239.111	5.153	72.73	0.814	450.353	2.4	757.496	-8.3	0.244631	11.874	0.0081	0.197158	97	6.2	2.022	26.6283		123.057	3.523	65.03	0.792	237.27	1.8	1043.06	-3.1	0.166425	4.842	0.0024	0.104799	69.24	4.7	5.64	57.2105		164.43	4.211	72.9	0.809	444.002	2.16	1219.03	-8	0.179553	9.768	0.0055	0.337136	71.64	5.7	5.509
	230.998	5.06	72.832	0.818	374.727	2.33	764.523	-8.5	0.236144	11.415	0.0074	0.19856	91.48	6.025	1.998	26.699		120.833	3.449	64.514	0.789	250.931	1.73	1024.89	-2.8	0.151958	4.723	0.0023	0.135163	70.16	4.525	4.426	52.876		162.196	4.127	75.245	0.81	412.785	2.1	1206.52	-9.5	0.155477	9.897	0.0049	0.336079	72.56	5.55	5.514
	219.374	4.45	71.015	0.805	368.354	2.1	860.832	-8.9	0.217174	10.725	0.0081	0.157456	85.4	5.35	4.859	56.006		86.346	2.706	62.827	0.77	200.948	1.53	734.401	-1.9	0.104367	2.713	0.0027	0.177138	64.2	3.925	2.698	37.7197		127.729	3.518	73.654	0.793	370.664	1.78	983.11	-6.7	0.116508	7.778	0.0035	0.332588	67.4	4.65	2.981
	210.288	4.439	70.897	0.806	377.665	2.23	964.731	-9.2	0.248295	10.191	0.0092	0.160494	82.6	5.775	4.888	56.63		94.563	2.664	61.454	0.768	217.109	1.67	791.432	-2	0.0888057	3.178	0.0025	0.176032	65.2	4.375	2.679	39.6489		135.956	3.517	70.406	0.794	369.068	1.93	1106.8	-5.6	0.101326	8.253	0.0038	0.333035	67.6	5.125	2.982
	214.964	4.29	71.837	0.805	389.822	2.1	834.363	-8.8	0.24675	10.461	0.0094	0.162044	86.64	5.45	4.776	54.575		80.741	2.66	63.336	0.769	235.958	1.73	842.339	-1.9	0.0915832	2.38	0.0026	0.175075	62.7	4.525	2.725	35.58		122.135	3.368	73.056	0.79	385.798	2.01	1120.14	-7.1	0.110204	7.455	0.0039	0.333482	65.1	5.325	2.983
	242.229	4.79	72.557	0.832	435.049	2.27	1046.85	-9.4	0.230682	11.626	0.007	0.17635	90.9	5.875	7.471	69.891		119.368	3.16	64.68	0.794	260.32	1.86	682.721	-2.9	0.150177	4.629	0.0024	0.178167	67.36	4.85	1.144	19.652		160.741	3.848	74.841	0.808	420.252	2.2	1214.47	-8.3	0.166514	9.684	0.0053	0.333425	69.76	5.8	4.839
	242.236	4.63	74.129	0.83	424.392	2.24	1033.54	-9.3	0.242045	12.045	0.0071	0.174945	87.04	5.7	7.522	71.6792		123.081	3	64.424	0.793	250.089	1.7	674.729	-2.7	0.14375	4.834	0.0023	0.174636	69.1	4.35	1.13	19.436		164.465	3.698	74.049	0.805	412.985	2.05	1147.16	-8.6	0.146245	9.899	0.005	0.333977	72.3	5.325	4.837
	234.816	4.76	75.663	0.819	434.682	2.21	1127.88	-9.3	0.234783	12.054	0.0075	0.233003	96.88	5.625	5.35	74.7605		109.218	3.13	63.084	0.793	256.351	1.73	821.083	-3	0.129968	4.043	0.00225	0.1801	67.04	4.425	1.186	19.6098		150.591	3.818	74.079	0.807	433.617	2.06	1197.83	-8.2	0.150517	9.098	0.0054	0.335275	70.24	5.35	4.815
	163.21	3.697	72.049	0.807	473.004	1.87	969.008	-10.1	0.227332	9.451	0.0069	0.185984	76.88	4.675	5.331	55.668		42.046	2.14	62.737	0.76	230.722	1.4	785.361	-1.6	0.082097	0.127	0.0013	0.151155	58.62	3.5	3.587	45.942		83.459	2.795	74.089	0.785	343.153	1.45	891.521	-7.1	0.0904433	5.222	0.0024	0.264851	62.62	3.725	1.533
	164.17	3.724	70.347	0.805	436.449	2	1033.88	-8.6	0.213799	9.43	0.00598	0.186988	82.9	5.1	5.364	55.1686		41.984	1.71	60.756	0.758	221.891	1.47	827.336	-1.6	0.0958722	0.114	0.0013	0.151369	59	3.775	3.575	43.977		83.407	2.832	72.418	0.782	366.997	1.53	881.631	-6.7	0.0879004	5.219	0.0025	0.265239	62.2	4.025	1.536
	162.05	3.686	71.606	0.804	447.723	2.13	972.339	-9.2	0.229879	9.363	0.0068	0.193866	84.82	5.525	5.333	55.6734		41.783	1.689	61.874	0.759	197.571	1.64	777.369	-1.9	0.0900749	0.093	0.0013	0.155239	58.62	4.3	3.572	44.303		83.217	2.804	72.358	0.784	381.664	1.71	1064.67	-6.4	0.102592	5.208	0.0029	0.264682	61.02	4.575	1.529
	224.812	4.644	74.336	0.813	524.313	2.37	949.648	-9.3	0.248339	11.039	0.0106	0.236273	91.82	6.125	4.233	44.5119		101.31	2.986	64.66	0.791	274.985	1.81	988.308	-2.7	0.144643	3.577	0.0018	0.175341	67.48	4.725	6.73	64.3567		142.693	3.684	76.266	0.811	430.005	2.13	1152.2	-8.3	0.163886	8.642	0.0057	0.371082	69.88	5.625	4.068
	224.58	4.605	75.699	0.812	355.88	2.23	943.851	-8.8	0.243519	11.035	0.0105	0.231693	85	5.675	4.205	44.4101		107.711	2.975	65.512	0.793	250.506	1.63	1015.48	-2.5	0.145731	3.956	0.00178	0.169769	74.18	4.175	6.787	68.2545		149.085	3.663	76.125	0.809	428.152	1.94	1095	-8.2	0.150725	9.011	0.0055	0.378078	77.38	5.05	4.086
	226.391	4.616	74.711	0.814	394.769	2.4	950.718	-9.6	0.251734	11.149	0.012	0.230769	91.4	6.2	4.208	42.1592		103.565	3.014	64.999	0.792	227.596	1.77	981.032	-2.9	0.161613	3.726	0.00167	0.195005	67.48	4.625	6.22	65.4945		144.928	3.692	74.437	0.808	401.316	2.07	1143.11	-9.6	0.176471	8.771	0.0054	0.377403	69.88	5.475	4.084
	213.717	4.136	72.004	0.813	526.565	1.93	986.688	-9.3	0.22842	10.389	0.0072	0.175404	85.04	4.925	5.964	62.8337		62.07	2.059	62.842	0.774	192.346	1.57	910.468	-1.7	0.107946	1.302	0.0024	0.209086	67.2	4.025	4.152	50.707		103.464	3.214	73.526	0.795	401.636	1.61	1048.83	-7.1	0.132162	6.377	0.0043	0.31645	70.4	4.225	3.145
	212.775	4.031	70.446	0.809	291.718	2.1	1051.08	-9.3	0.22754	10.344	0.0079	0.175891	88.6	5.45	5.97	61.054		65.25	2.047	60.783	0.773	235.243	1.63	856.603	-2.7	0.113553	1.495	0.0025	0.207065	65.2	4.275	4.203	50.8592		106.633	3.099	72.923	0.797	399.595	1.68	1097.23	-7.5	0.135833	6.56	0.0042	0.315613	67.6	4.5	3.143
	213.118	4.073	73.271	0.81	501.044	1.97	1036	-9	0.235946	10.345	0.0073	0.178426	83.7	5.025	5.779	61.108		63.325	2.057	63.857	0.771	179.62	1.5	903.192	-2.7	0.102594	1.365	0.0022	0.207342	65.1	3.85	4.111	48.2136		104.728	3.161	74.334	0.795	390.189	1.56	1006.73	-7.3	0.127662	6.45	0.004	0.317134	68.3	4.1	3.144
	200.437	3.87	71.474	0.815	483.577	2.37	1120.86	-8.6	0.222359	9.594	0.0066	0.165468	83.48	6.125	7.452	76.7993		46.504	1.847	62.807	0.764	196.428	1.6	891.108	-1.9	0.0809639	0.375	0.0014	0.249094	65.14	4.2	2.758	36.9602		87.928	2.929	73.574	0.793	397.98	1.66	1008.53	-7.1	0.101689	5.48	0.0024	0.290089	67.54	4.45	1.601
	203.704	3.9	73.642	0.812	519.964	2.13	1063.48	-9.3	0.220624	9.792	0.00658	0.293513	86.64	5.325	4.905	70.9278		45.856	1.836	62.804	0.763	174.006	1.43	845.424	-1.9	0.0897168	0.347	0.0014	0.24295	52.68	3.575	2.865	40.6546		87.269	2.998	75.067	0.791	343.482	1.48	942.131	-6.7	0.0978932	5.442	0.0025	0.28975	56.68	3.8	1.598
	203.971	3.821	74.19	0.805	520.488	2.2	1041.77	-8.8	0.218594	9.798	0.00749	0.166804	75.2	5.6	7.1	70.2222		46.227	2.086	61.596	0.764	209.508	1.57	883.832	-1.6	0.0879329	0.359	0.0015	0.246908	62.5	4.025	2.823	39.478		87.65	2.978	72.038	0.788	362.078	1.64	915.43	-6.8	0.0905742	5.464	0.0023	0.28905	65.7	4.3	1.601
																		145.189	4.037	63.694	0.782	352.143	2.1	928.148	-5.4	0.245853	6.423	0.0091	0.181776	74.8	5.45	5.071	53.504		168.237	4.615	73.234	0.802	419.345	2.52	1170.36	-8.1	0.25821	10.398	0.0085	0.281467	77.2	6.475	7.025
																		146.003	3.97	62.828	0.781	350.961	2.03	890.923	-5.5	0.250976	6.47	0.009	0.186476	67.48	5.175	5.071	55.944		169.779	4.548	72.126	0.801	408.821	2.46	1300.13	-8	0.240736	10.487	0.0083	0.281682	70.68	6.225	7.039
																		145.684	4.027	64.827	0.778	404.079	1.97	920.872	-5.4	0.248922	6.461	0.0088	0.183274	76.62	5.025	5.023	53.247		168.376	4.595	72.231	0.798	402.695	2.41	1137.17	-8.1	0.241876	10.406	0.0082	0.28185	79.82	6.1	7.013
																		220.658	5.132	69.983	0.809	472.026	2.4	970.571	-6.7	0.267273	10.818	0.0088	0.172254	85.94	6.2	4.301	65.5315		240.029	5.67	77.902	0.828	501.882	3.01	1327.68	-9.5	0.254617	14.543	0.0089	0.34595	88.34	7.7	9.139
																		209.303	5.014	68.368	0.811	465.275	2.33	984.352	-8.3	0.263911	10.153	0.0089	0.152619	85.22	6.025	5.128	66.794		226.363	5.562	79.512	0.827	567.179	2.92	1408.17	-10.3	0.257695	13.754	0.0086	0.346006	88.42	7.475	9.134
																		220.908	4.966	70.094	0.808	473.584	2.37	969.209	-7.1	0.286835	10.823	0.0095	0.154673	84.86	6.125	5.584	62.2832		242.298	5.514	79.287	0.827	531.737	2.95	1389.32	-10.6	0.267087	14.674	0.0087	0.346942	87.26	7.55	9.139
																		193.844	4.59	65.262	0.799	415.738	2.03	883.026	-6.8	0.277556	9.251	0.0074	0.170796	82.16	5.175	3.119	39.8316		214.794	5.148	74.081	0.818	495.145	2.51	1339.59	-9.4	0.239178	13.086	0.0075	0.337026	85.36	6.35	8.327
																		184.875	4.683	69.064	0.798	444.006	2.07	880.944	-6.3	0.249541	8.878	0.0069	0.169784	80.64	5.375	3.19	45.1813		207.467	5.231	77.59	0.817	491.419	2.57	1321.33	-9.8	0.230857	12.663	0.007	0.337829	83.04	6.6	8.332
																		187.22	4.609	66.485	0.797	475.025	2.1	810.329	-7.3	0.260572	8.752	0.0069	0.170659	79.8	5.45	3.128	40.6767		198.062	5.147	75.962	0.816	443.807	2.61	1308.82	-9.6	0.234098	12.12	0.0074	0.337349	82.2	6.7	8.325
																		145.009	3.98	66.498	0.78	352.611	1.97	808.491	-5.7	0.251951	6.07	0.008	0.2	72.14	5.025	2.25	27.29		156.079	4.538	73.13	0.8	383.631	2.36	1126.41	-8.1	0.235585	9.696	0.0083	0.303516	75.34	5.975	5.858
																		138.749	3.969	63.92	0.781	416.227	2.03	847.13	-5.6	0.227384	6.422	0.0079	0.197623	77.1	5.275	2.418	28.806		169.813	4.537	72.866	0.801	315.515	2.43	1209.1	-8.1	0.239396	10.489	0.0099	0.303806	79.5	6.25	5.858
																		138.739	3.82	65.457	0.78	419.735	2.1	774.809	-5.8	0.258958	6.06	0.0077	0.195629	74.06	5.45	2.243	28.079		152.632	4.388	74.762	0.8	469.125	2.52	1222.44	-8.4	0.248617	9.497	0.0083	0.303024	76.46	6.475	5.861
																		180.604	4.32	69.209	0.8	361.321	2.27	918.497	-7.1	0.262548	8.496	0.0051	0.166192	77.52	5.875	4.505	53.2833		189.489	4.868	76.78	0.819	428.992	2.75	1250.86	-9.1	0.231844	11.625	0.0078	0.335569	79.92	7.05	7.964
																		177.157	4.16	68.767	0.79	355.505	2.12	924.192	-6.6	0.229157	8.642	0.0052	0.162937	81.52	5.4	4.625	53.5998		197.681	4.718	76.339	0.816	428.073	2.61	1240.43	-9.9	0.223952	12.098	0.0079	0.33529	84.72	6.6	7.961
																		183.296	4.29	66.519	0.799	417.703	2.09	846.011	-6.4	0.233722	8.297	0.0054	0.170081	83	5.325	4.341	53.4109		191.793	4.838	74.537	0.818	436.835	2.56	1238.3	-9.5	0.233702	11.758	0.0075	0.335233	86.2	6.475	7.966
																		121.901	3.227	66.177	0.771	434.472	1.78	976.97	-5.1	0.224748	5.069	0.0071	0.145513	71.06	4.45	4.621	60.4407		134.567	3.815	73.988	0.791	397.368	1.97	1075.82	-7.7	0.20965	8.454	0.0079	0.288383	75.06	4.9	5.035
																		108.936	3.254	64.549	0.771	447.774	1.83	966.329	-5	0.249327	4.311	0.0081	0.212062	74.84	4.675	3.115	56.026		126.946	3.852	72.909	0.792	342.436	2.03	1128.39	-8.1	0.212719	8.114	0.0087	0.289413	78.04	5.15	5.03
																		113.065	3.216	65.494	0.773	387.076	1.98	896.168	-5.7	0.247283	4.54	0.0078	0.125108	78.92	5.15	5.189	55.8885		128.678	3.824	72.49	0.795	371.721	2.19	1066.03	-7.7	0.224549	8.014	0.0079	0.284427	81.32	5.65	4.99
																		164.954	4.146	68.02	0.799	450.86	2.07	882.65	-7.2	0.25299	7.583	0.0071	0.174699	81.7	5.375	2.73	40.612		185.731	4.704	77.322	0.808	469.168	2.53	1254.51	-9.2	0.237666	11.408	0.0082	0.323	84.1	6.5	7.639
																		171.182	4.135	67.868	0.798	425.317	2.03	851.886	-6.4	0.259915	7.952	0.0073	0.175942	80.34	5.175	2.747	38.7877		186.943	4.683	76.07	0.804	478.46	2.48	1207.87	-10	0.241487	11.478	0.0087	0.330148	83.54	6.275	7.655
																		161.857	4.174	67.875	0.797	363.018	2.1	737.288	-6.9	0.255582	7.423	0.0074	0.175739	73.54	5.45	2.743	33.5478		179.339	4.712	77.494	0.806	408.782	2.54	1245.41	-9.5	0.258698	11.039	0.008	0.324409	75.94	6.525	7.618
																		142.515	3.666	65.96	0.782	462.2	1.93	776.171	-6.5	0.258566	6.278	0.0058	0.191593	78.82	4.925	1.219	23.589		155.524	4.234	74.938	0.802	391.215	2.11	1242.34	-8.3	0.236284	9.754	0.0067	0.298739	82.02	5.35	6.695
																		144.066	3.561	66.02	0.783	356.364	2.07	723.209	-6.2	0.243191	6.377	0.0057	0.193359	67.56	5.375	1.222	24.2055		155.195	4.119	74.113	0.803	486.271	2.26	1249.56	-8.4	0.261596	9.645	0.007	0.297876	69.96	5.825	6.723
																		144.029	3.603	65.605	0.784	445.714	1.9	701.768	-6.7	0.225877	6.356	0.0056	0.201638	76.74	4.85	1.174	18.9242		157.083	4.181	75.487	0.804	423.491	2.1	1151.73	-9.1	0.233667	9.664	0.0067	0.296397	79.94	5.325	6.692
																		113.578	3.351	67.217	0.781	346.133	2.09	916.81	-5.9	0.212653	4.579	0.0068	0.161495	70.08	5.425	3.668	48.4434		130.965	3.949	73.529	0.802	397.818	2.29	1240.33	-8.5	0.215463	8.246	0.0071	0.294334	72.48	5.9	5.277
																		112.002	3.43	65.83	0.78	295.27	1.88	844.649	-5.2	0.213636	4.413	0.0066	0.152272	67.28	4.7	3.829	49.9255		128.194	4.018	75.641	0.801	413.707	2.07	1149.93	-8.3	0.226185	8.086	0.0068	0.294825	71.28	5.15	5.279
																		110.539	3.4	66.385	0.776	388.334	2.03	771.608	-5.8	0.23	4.488	0.0076	0.16	64.96	5.175	3.662	48.43		127.812	3.998	75.883	0.798	406.043	2.24	1058.73	-7.4	0.22226	8.064	0.0073	0.295159	68.16	5.675	5.27
[truncated: 26 more columns]
